# Supplementary material for: 1-Prop-2-ynyl-1H-benzimidazol-2-amine
Source: Acta Crystallogr Sect E Struct Rep Online. 2011 Nov 5;67(Pt 12):o3213–4. doi: 10.1107/S1600536811042772 (PMC3238878; doi:10.1107/S1600536811042772)
Supplement: Supplementary file 2 [file e-67-o3213-Isup2.hkl]

#
# h,k,l, Fc-squared, Fo-squared, sigma(Fo-squared) and status flag
#
data_I
_shelx_title ' MS26 in C2/c'
_shelx_refln_list_code          4
_shelx_F_calc_maximum      142.41
_exptl_crystal_F_000       672.00
_reflns_d_resolution_high  0.6619
 
loop_
 _symmetry_equiv_pos_as_xyz
 'x, y, z'
 '-x, y, -z+1/2'
 'x+1/2, y+1/2, z'
 '-x+1/2, y+1/2, -z+1/2'
 '-x, -y, -z'
 'x, -y, z-1/2'
 '-x+1/2, -y+1/2, -z'
 'x+1/2, -y+1/2, z-1/2'
 
_cell_length_a    15.3854
_cell_length_b    12.1433
_cell_length_c     9.4653
_cell_angle_alpha  90.000
_cell_angle_beta   95.755
_cell_angle_gamma  90.000
 
_shelx_F_squared_multiplier     1.000
 
loop_
 _refln_index_h
 _refln_index_k
 _refln_index_l
 _refln_F_squared_calc
 _refln_F_squared_meas
 _refln_F_squared_sigma
 _refln_observed_status
   6   0   0        5.74        3.33      1.32 o
   8   0   0      989.60     1203.94     19.82 o
  10   0   0      309.46      285.52     11.04 o
  12   0   0      195.42      182.52      9.78 o
  14   0   0      447.93      454.04     16.73 o
  16   0   0       20.30       17.17      3.60 o
  18   0   0      135.11      125.20     10.33 o
  20   0   0        5.60       11.49      4.08 o
  22   0   0       14.29        8.63      3.40 o
   3   1   0       16.12       26.16      0.62 o
   5   1   0    11261.99    11333.56     34.48 o
   7   1   0      289.12      284.16      6.43 o
   9   1   0     1724.21     1743.72     18.14 o
  11   1   0      185.98      195.48      6.79 o
  13   1   0        2.13        4.08      1.83 o
  15   1   0      117.98      111.89      9.57 o
  17   1   0       33.49       40.14      4.14 o
  19   1   0       39.67       35.19      4.25 o
  21   1   0        3.61        5.31      4.38 o
  23   1   0        6.69        3.22      2.72 o
   0   2   0    13085.79    12781.54    218.63 o
   2   2   0      101.90       86.97      1.26 o
   4   2   0     3733.12     3993.71     11.19 o
   6   2   0      445.10      449.68      9.29 o
   8   2   0      524.41      584.47     10.06 o
  10   2   0      396.03      393.67      9.32 o
  12   2   0       90.68      110.48      5.44 o
  14   2   0       14.63       17.26      5.47 o
  16   2   0       13.87       18.44      2.98 o
  18   2   0       24.61       34.22      4.05 o
  20   2   0        2.45        4.72      2.73 o
  22   2   0       27.52       26.23      4.02 o
   1   3   0     1108.64     1125.22      5.08 o
   3   3   0     2114.65     2045.16      9.86 o
   5   3   0     1031.28      978.54      6.43 o
   7   3   0     1881.06     1926.47     11.94 o
   9   3   0      129.17      112.51      8.19 o
  11   3   0      152.20      154.94      6.27 o
  13   3   0       77.40       78.35      7.59 o
  15   3   0        4.50        6.73      2.08 o
  17   3   0       12.40       11.92      2.71 o
  19   3   0        3.72        8.35      2.39 o
  21   3   0        0.97        2.89      2.23 o
   0   4   0       48.78       31.85      1.60 o
   2   4   0     1285.55     1364.05      7.11 o
   4   4   0      542.36      573.82      4.41 o
   6   4   0     2404.17     2416.71     12.35 o
   8   4   0     1005.24     1025.54      9.22 o
  10   4   0      234.83      211.11      7.22 o
  12   4   0      172.12      167.98      7.07 o
  14   4   0       14.91       13.91      3.79 o
  16   4   0        3.02        3.54      3.94 o
  18   4   0       47.15       53.79      6.20 o
  20   4   0       18.43       17.59      3.22 o
  22   4   0       46.53       48.65      7.90 o
   1   5   0       19.52       17.38      1.19 o
   3   5   0     4008.61     4152.74     16.87 o
   5   5   0      960.41     1016.52      6.59 o
   7   5   0     2077.52     2232.84     16.69 o
   9   5   0       98.81      123.71      3.57 o
  11   5   0      176.11      176.36      7.13 o
  13   5   0        2.79        3.09      1.66 o
  15   5   0        7.18        5.84      1.82 o
  17   5   0       18.22       16.32      5.24 o
  19   5   0       14.61       16.64      3.16 o
  21   5   0        5.96        6.67      2.64 o
   0   6   0     1364.45     1586.78     13.41 o
   2   6   0      126.85      132.46      1.88 o
   4   6   0     2053.13     2236.51     11.53 o
   6   6   0      463.37      489.47      5.04 o
   8   6   0     1037.20     1060.69     12.80 o
  10   6   0      300.58      294.90      5.88 o
  12   6   0       67.17       66.42      6.40 o
  14   6   0       90.99       87.85      5.78 o
  16   6   0       16.69       17.99      3.83 o
  18   6   0       31.36       36.73      4.43 o
  20   6   0       10.87       10.36      2.74 o
   1   7   0        8.10        4.78      0.79 o
   3   7   0        1.08        1.70      0.40 o
   5   7   0       15.04       20.68      1.18 o
   7   7   0        0.48        3.12      0.73 o
   9   7   0      472.59      473.59      5.80 o
  11   7   0        1.44        2.23      1.08 o
  13   7   0      378.72      344.64     11.30 o
  15   7   0        2.08        6.01      2.36 o
  17   7   0       68.72       56.79      5.29 o
  19   7   0        1.50        3.18      1.79 o
   0   8   0       89.62      120.06      4.78 o
   2   8   0        0.77       10.34      1.33 o
   4   8   0      149.94      144.75      2.48 o
   6   8   0        0.68        4.50      0.78 o
   8   8   0       72.49       73.45      2.37 o
  10   8   0        5.22        7.12      1.02 o
  12   8   0        0.03        0.04      1.41 o
  14   8   0       29.30       30.15      3.68 o
  16   8   0       21.18       22.67      3.89 o
  18   8   0       47.61       46.35      9.02 o
  20   8   0        8.45       10.21      4.09 o
   1   9   0       25.86       23.39      1.73 o
   3   9   0      516.15      497.01      5.94 o
   5   9   0       42.30       53.49      1.44 o
   7   9   0      552.01      507.81      5.45 o
   9   9   0       16.18       21.59      1.50 o
  11   9   0      158.21      147.05      4.41 o
  13   9   0        2.86        3.43      3.32 o
  15   9   0        7.01        5.10      2.05 o
  17   9   0        2.14        2.82      3.21 o
  19   9   0        2.09        0.85      1.83 o
   0  10   0        0.41       -0.79      1.22 o
   2  10   0      347.20      299.22      4.83 o
   4  10   0        1.04        2.69      0.83 o
   6  10   0     1106.88      973.71      8.59 o
   8  10   0        1.21        3.82      0.95 o
  10  10   0      225.95      207.75      5.37 o
  12  10   0        5.47        6.49      1.99 o
  14  10   0        1.55        3.07      2.09 o
  16  10   0        4.36        3.46      2.37 o
  18  10   0        0.55        2.24      4.00 o
   1  11   0      171.54      136.52      3.85 o
   3  11   0      209.91      180.24      4.01 o
   5  11   0       19.46       15.98      1.91 o
   7  11   0        0.00        1.83      0.76 o
   9  11   0        5.19        5.24      1.30 o
  11  11   0      117.04      121.65      3.97 o
  13  11   0        0.42        0.68      2.26 o
  15  11   0       49.47       42.82      5.09 o
  17  11   0        2.52        5.56      3.35 o
   0  12   0      447.42      461.53     10.63 o
   2  12   0       62.86       56.06      2.43 o
   4  12   0      164.92      168.55      4.12 o
   6  12   0      211.71      182.61      4.11 o
   8  12   0        5.07        5.96      1.28 o
  10  12   0       61.25       57.29      3.04 o
  12  12   0       74.76       63.29      3.86 o
  14  12   0        1.27        4.53      1.88 o
  16  12   0       50.74       45.05      5.28 o
   1  13   0       18.58       22.70      1.52 o
   3  13   0        0.09        2.70      0.92 o
   5  13   0       70.74       64.71      2.58 o
   7  13   0       27.65       34.45      2.36 o
   9  13   0       12.50       10.99      1.70 o
  11  13   0       92.11       92.49      4.04 o
  13  13   0        1.45        5.61      4.18 o
  15  13   0       21.03       13.06      3.16 o
   0  14   0        1.27        2.73      1.22 o
   2  14   0       12.91       15.54      1.36 o
   4  14   0        6.67       10.03      1.31 o
   6  14   0        4.61        7.65      1.42 o
   8  14   0        7.04       11.09      1.87 o
  10  14   0       52.64       56.05      3.23 o
  12  14   0        2.27        4.47      1.95 o
  14  14   0       91.59       90.50     10.18 o
   1  15   0       83.30       83.90      2.92 o
   3  15   0      114.25      123.29      4.64 o
   5  15   0        8.96       13.41      1.68 o
   7  15   0        0.14        1.26      1.22 o
   9  15   0       71.25       76.58      3.76 o
  11  15   0       34.81       54.37      4.87 o
   0  16   0        9.89       17.60      4.94 o
   2  16   0        3.08        6.56      1.65 o
   4  16   0       14.16       19.48      2.49 o
   6  16   0       30.50       38.00      2.77 o
   8  16   0        9.01       12.81      1.88 o
  10  16   0       48.78       56.36      8.18 o
   1  17   0       14.68       17.68      2.52 o
   3  17   0        0.12        3.14      1.18 o
   5  17   0       73.30       78.00      3.87 o
   7  17   0        3.03        9.26      2.84 o
   0  18   0       11.29        7.18      3.74 o
   2  18   0        0.89       -0.31      1.38 o
   4  18   0        0.66       -1.88      1.88 o
 -23   1   1        3.13        2.07      2.82 o
 -21   1   1        1.87        2.28      1.87 o
 -19   1   1       14.59       21.29      3.29 o
 -17   1   1       11.18       14.68      2.65 o
 -15   1   1       10.79       15.00      2.43 o
 -13   1   1       34.76       30.28      3.02 o
 -11   1   1       69.61       68.91      4.66 o
  -9   1   1     2739.50     2748.37     21.41 o
  -7   1   1     1654.93     1636.75      9.05 o
  -5   1   1    20280.80    19724.62     58.42 o
  -3   1   1    13422.40    13095.10    132.19 o
  -1   1   1     4963.15     4970.96     15.97 o
   3   1   1     1011.94      938.51      7.79 o
   5   1   1     1262.00     1403.55     13.24 o
   7   1   1       23.05       36.53      2.96 o
   9   1   1      537.11      521.53     10.45 o
  11   1   1       17.13       20.54      2.56 o
  13   1   1      372.43      377.92     10.87 o
  15   1   1        0.05        2.71      3.38 o
  17   1   1       43.82       44.06      4.62 o
  19   1   1        3.93        8.25      2.56 o
  21   1   1       12.55        7.57      2.38 o
 -22   2   1       14.28       10.38      3.83 o
 -20   2   1        0.45        1.84      2.11 o
 -18   2   1       35.17       38.48      4.09 o
 -16   2   1       58.79       53.04      4.51 o
 -14   2   1       24.40       29.82      3.26 o
 -12   2   1       14.88       19.57      2.48 o
 -10   2   1     1201.90     1158.17     15.19 o
  -8   2   1     5825.47     5799.51     24.42 o
  -6   2   1     3523.93     3546.49     13.00 o
  -2   2   1     1375.32     1446.28      3.69 o
   0   2   1     5820.12     5494.77     13.92 o
   2   2   1      266.31      212.86      3.05 o
   4   2   1     1892.64     1932.40     12.05 o
   6   2   1      170.51      162.01      3.38 o
   8   2   1      136.82      150.30      5.45 o
  10   2   1       36.03       35.98      3.13 o
  12   2   1       21.47       22.71      2.78 o
  14   2   1       34.84       33.76      3.70 o
  16   2   1        4.53        4.30      2.04 o
  18   2   1       32.12       31.80      4.14 o
  20   2   1       12.95       15.58      3.44 o
  22   2   1        4.00        2.22      1.78 o
 -21   3   1        3.01        3.81      2.02 o
 -19   3   1        0.07        4.38      2.00 o
 -17   3   1       48.60       48.87      4.53 o
 -15   3   1        0.74        0.34      3.11 o
 -13   3   1      640.40      622.37     13.04 o
 -11   3   1      123.83      122.25      5.39 o
  -9   3   1     1173.25     1216.85      9.77 o
  -7   3   1       37.76       50.43      1.80 o
  -5   3   1      141.22      123.43      2.25 o
  -3   3   1      830.52      860.92      4.98 o
  -1   3   1     6762.87     6936.34     18.81 o
   1   3   1     1718.84     1695.73      7.56 o
   3   3   1     2939.33     3363.92     22.54 o
   5   3   1       32.00       55.31      1.88 o
   7   3   1      433.04      448.95      6.21 o
   9   3   1      260.95      233.81      8.79 o
  11   3   1      119.74      129.67      6.03 o
  13   3   1        2.48        3.75      3.21 o
  15   3   1       87.57       96.09      6.12 o
  17   3   1       45.01       40.82      4.52 o
  19   3   1       19.66       21.48      5.85 o
  21   3   1       40.31       34.20      6.71 o
 -22   4   1        5.88        3.81      3.13 o
 -20   4   1        0.51        0.21      1.67 o
 -18   4   1       22.85       25.69      3.58 o
 -16   4   1      110.23      108.27      6.36 o
 -14   4   1       23.88       18.79      2.70 o
 -12   4   1      584.10      577.53     12.39 o
 -10   4   1        0.01        0.81      0.80 o
  -8   4   1      362.65      346.37      5.78 o
  -6   4   1       24.54       50.08      1.79 o
  -4   4   1      482.82      477.99      3.43 o
  -2   4   1     1574.16     1553.21      4.90 o
   0   4   1     1895.66     1941.28      7.04 o
   2   4   1      207.21      201.23      2.47 o
   4   4   1      471.84      574.24      5.25 o
   6   4   1      173.98      189.25      3.85 o
   8   4   1      541.89      569.49     11.79 o
  10   4   1       45.87       60.15      4.10 o
  12   4   1       53.57       56.92      4.28 o
  14   4   1        9.18       11.14      2.46 o
  16   4   1       12.58       17.24      3.01 o
  18   4   1        4.60        9.73      2.79 o
  20   4   1       20.31       17.78      3.50 o
  22   4   1        0.05        6.56      4.06 o
 -21   5   1       23.18       27.21      3.33 o
 -19   5   1        1.82        2.32      1.81 o
 -17   5   1       20.17       23.03      3.34 o
 -15   5   1       14.94       16.01      3.15 o
 -13   5   1       14.25       12.23      2.31 o
 -11   5   1       23.02       26.72      1.86 o
  -9   5   1       25.78       20.08      1.70 o
  -7   5   1       62.65       56.82      1.64 o
  -5   5   1       18.77       22.91      0.81 o
  -3   5   1     1107.35     1132.36      4.90 o
  -1   5   1     2198.27     2331.00      7.18 o
   1   5   1      627.79      692.10      3.46 o
   3   5   1     1516.77     1658.69      8.03 o
   5   5   1      228.34      245.25      2.97 o
   7   5   1       47.71       41.91      2.11 o
   9   5   1      337.69      351.99     11.36 o
  11   5   1      292.56      292.68     20.12 o
  13   5   1        0.55        4.05      2.06 o
  15   5   1       45.41       42.53      4.33 o
  17   5   1       56.48       58.44      5.28 o
  19   5   1        3.99        9.04      3.47 o
  21   5   1       12.17        9.07      3.69 o
 -20   6   1        9.86       14.17      2.88 o
 -18   6   1       20.19       25.45      3.62 o
 -16   6   1        3.94        5.17      1.92 o
 -14   6   1       19.40       16.32      2.70 o
 -12   6   1       43.59       48.55      2.63 o
 -10   6   1        3.71        2.63      1.00 o
  -8   6   1      314.75      313.72      5.23 o
  -6   6   1       47.70       53.00      1.20 o
  -4   6   1      538.11      586.71      4.41 o
  -2   6   1      428.48      482.67      3.26 o
   0   6   1       40.19       45.22      1.42 o
   2   6   1       10.83        4.42      0.43 o
   4   6   1        1.12        1.10      0.50 o
   6   6   1       17.73       18.04      1.11 o
   8   6   1        0.70        2.35      0.95 o
  10   6   1      130.37      129.23      4.93 o
  12   6   1        0.08        1.94      1.76 o
  14   6   1      342.41      347.89     11.66 o
  16   6   1        1.93        3.44      4.26 o
  18   6   1       86.53       90.04      6.81 o
  20   6   1        2.23        2.37      1.73 o
 -21   7   1        0.54        2.14      2.27 o
 -19   7   1       45.82       46.15      3.41 o
 -17   7   1        5.25        8.57      2.47 o
 -15   7   1      138.66      136.39      7.40 o
 -13   7   1      134.23      127.89      4.48 o
 -11   7   1      302.22      305.63      7.13 o
  -9   7   1      600.86      570.52      5.85 o
  -7   7   1       63.86       72.42      1.69 o
  -5   7   1       98.48       69.07      1.71 o
  -3   7   1      350.38      364.57      5.17 o
  -1   7   1     1711.69     1843.04     11.08 o
   1   7   1      846.22      939.06      6.95 o
   3   7   1     2176.38     2233.98     10.59 o
   5   7   1      145.13      166.64      2.95 o
   7   7   1      136.47      129.17      3.02 o
   9   7   1       19.10       31.24      2.20 o
  11   7   1       30.53       28.12      2.68 o
  13   7   1        0.32        2.45      1.61 o
  15   7   1       12.15       14.76      2.99 o
  17   7   1        1.40        5.16      2.32 o
  19   7   1        0.21       -0.26      2.51 o
  21   7   1        0.06        4.58      3.64 o
 -20   8   1        2.60        5.12      1.84 o
 -18   8   1        7.09        9.08      1.77 o
 -16   8   1       78.31       79.18      4.03 o
 -14   8   1      142.39      149.52      5.11 o
 -12   8   1      437.10      420.93      7.85 o
 -10   8   1      476.28      449.36      5.59 o
  -8   8   1     1005.09      983.59      6.54 o
  -6   8   1      160.12      131.18      2.29 o
  -4   8   1      936.04      924.70      7.38 o
  -2   8   1      241.25      247.38      5.15 o
   0   8   1      208.58      198.34      3.41 o
   2   8   1     1010.72      957.87     18.58 o
   4   8   1       68.95       76.36      2.30 o
   6   8   1      573.31      566.98      5.87 o
   8   8   1      275.95      246.19      4.43 o
  10   8   1      142.90      147.16      4.09 o
  12   8   1      112.16       94.09      5.00 o
  14   8   1       54.12       45.07      4.65 o
  16   8   1        9.71       13.39      2.83 o
  18   8   1       10.57       13.63      3.17 o
  20   8   1        0.19        5.55      3.53 o
 -19   9   1        8.88        5.15      3.95 o
 -17   9   1       44.98       41.62      3.11 o
 -15   9   1       70.24       66.03      3.60 o
 -13   9   1      145.54      147.29      3.99 o
 -11   9   1      355.65      328.83      5.96 o
  -9   9   1      168.53      166.15      3.41 o
  -7   9   1      363.41      343.37      3.94 o
  -5   9   1       65.16       61.40      1.58 o
  -3   9   1      151.68      144.78      3.58 o
  -1   9   1       55.11       54.30      1.91 o
   1   9   1      172.79      182.35      5.10 o
   3   9   1     1137.29     1030.17      8.63 o
   5   9   1      261.90      282.19      4.81 o
   7   9   1     1500.72     1380.66     10.32 o
   9   9   1       12.18       17.01      1.41 o
  11   9   1      523.76      518.59     11.24 o
  13   9   1       55.93       52.69      5.31 o
  15   9   1       78.61       72.78      6.09 o
  17   9   1       26.58       31.53      4.39 o
  19   9   1       12.71        9.63      3.98 o
 -18  10   1        9.35        9.08      3.67 o
 -16  10   1       13.29       12.02      2.94 o
 -14  10   1        0.12        2.85      2.38 o
 -12  10   1       30.96       30.87      2.58 o
 -10  10   1       69.09       57.91      4.70 o
  -8  10   1       24.40       30.42      2.04 o
  -6  10   1      358.11      328.19      4.84 o
  -4  10   1      500.52      488.13      6.44 o
  -2  10   1      401.89      381.95      5.22 o
   0  10   1      440.78      433.80      5.66 o
   2  10   1       68.18       59.63      2.45 o
   4  10   1        1.02        2.64      0.88 o
   6  10   1       35.57       22.77      1.52 o
   8  10   1      147.14      143.64      3.44 o
  10  10   1      100.16       96.60      3.76 o
  12  10   1       65.43       72.00      4.60 o
  14  10   1       42.50       41.25      9.78 o
  16  10   1        5.86        9.56      3.64 o
  18  10   1        0.38       -2.03      2.76 o
 -17  11   1        1.30       -3.24      3.24 o
 -15  11   1       54.14       47.56      7.35 o
 -13  11   1        4.79        4.22      1.54 o
 -11  11   1      122.08      102.56      3.96 o
  -9  11   1       11.92       14.11      2.10 o
  -7  11   1        0.04        1.68      1.02 o
  -5  11   1       71.91       66.91      2.35 o
  -3  11   1      556.66      534.07      6.49 o
  -1  11   1      425.16      401.85      5.74 o
   1  11   1     1297.88     1173.65      9.93 o
   3  11   1     1105.04      998.94     11.04 o
   5  11   1      552.89      531.16      7.45 o
   7  11   1      835.36      771.72      8.41 o
   9  11   1       38.11       37.90      2.27 o
  11  11   1      158.27      143.60      4.85 o
  13  11   1        1.52        4.39      3.15 o
  15  11   1        3.57        2.97      3.13 o
  17  11   1       10.42       10.92      4.59 o
 -14  12   1        2.66        2.61      1.79 o
 -12  12   1        2.00        4.72      1.37 o
 -10  12   1       21.42       25.57      2.16 o
  -8  12   1       24.25       23.67      2.03 o
  -6  12   1       45.84       38.73      2.37 o
  -4  12   1       79.87       71.76      2.24 o
  -2  12   1      331.56      311.48      5.27 o
   0  12   1       76.08       75.63      2.73 o
   2  12   1        9.16        9.48      1.20 o
   4  12   1       60.14       71.38      2.78 o
   6  12   1      306.24      309.96      5.49 o
   8  12   1       29.81       32.20      2.36 o
  10  12   1      253.64      257.02      7.17 o
  12  12   1        6.13        4.31      1.58 o
  14  12   1       20.29       25.52      3.07 o
  16  12   1        0.97        3.63      3.36 o
 -15  13   1      104.00       95.45     10.63 o
 -13  13   1       17.87       24.36      2.88 o
 -11  13   1        8.45        8.13      1.68 o
  -9  13   1       18.96       24.52      3.09 o
  -7  13   1       53.22       59.00      2.94 o
  -5  13   1       11.10       12.82      1.52 o
  -3  13   1       49.90       42.78      1.94 o
  -1  13   1      111.49      114.11      3.42 o
   1  13   1        0.00        2.39      1.06 o
   3  13   1      118.53      105.61      3.43 o
   5  13   1        2.08        4.64      1.00 o
   7  13   1      118.98      100.20      3.82 o
   9  13   1        2.94        6.68      1.37 o
  11  13   1      152.83      151.89      6.95 o
  13  13   1        4.06        7.56      2.74 o
  15  13   1       91.62       86.80     10.72 o
 -14  14   1        3.82        2.13      2.44 o
 -12  14   1        0.14        3.95      3.38 o
 -10  14   1       21.90       16.88      1.98 o
  -8  14   1        1.42        0.66      1.33 o
  -6  14   1       51.64       52.21      2.88 o
  -4  14   1       14.11       17.89      1.80 o
  -2  14   1        0.38        2.29      0.94 o
   0  14   1       46.60       56.80      2.61 o
   2  14   1       20.76       20.54      1.73 o
   4  14   1       31.33       39.71      2.32 o
   6  14   1       12.05       14.90      1.74 o
   8  14   1        2.30        4.37      1.13 o
  10  14   1        3.22        7.11      3.14 o
  12  14   1        0.35        2.18      1.85 o
 -13  15   1       18.09       17.80      5.22 o
 -11  15   1       70.54       80.36      4.09 o
  -9  15   1        2.38        1.50      1.18 o
  -7  15   1       23.80       27.69      2.28 o
  -5  15   1       41.59       39.68      2.83 o
  -3  15   1       23.69       27.46      2.17 o
  -1  15   1      101.88      100.52      5.25 o
   1  15   1       12.43       14.60      1.57 o
   3  15   1       19.60       21.84      2.24 o
   5  15   1        6.38       10.46      1.56 o
   7  15   1        1.41        3.53      1.17 o
   9  15   1       36.56       42.90      4.11 o
  11  15   1       21.47       28.40      6.74 o
 -10  16   1       52.38       54.64      6.13 o
  -8  16   1        5.14        3.85      1.20 o
  -6  16   1        7.70        9.29      1.53 o
  -4  16   1        2.76        7.06      1.48 o
  -2  16   1        4.00        5.62      1.32 o
   0  16   1       91.33       97.08      4.96 o
   2  16   1        9.84       15.09      1.62 o
   4  16   1       96.34      104.41      4.23 o
   6  16   1      124.44      145.92      5.12 o
   8  16   1        6.14        7.28      2.25 o
  -7  17   1       63.80       59.09      3.88 o
  -5  17   1        5.13        4.56      1.29 o
  -3  17   1       25.88       21.99      2.24 o
  -1  17   1        0.94        0.48      1.76 o
   1  17   1       22.83       24.77      2.83 o
   3  17   1       57.27       64.98      4.53 o
   5  17   1       91.67      103.65      4.93 o
  -4  18   1        3.67       -0.94      2.38 o
  -2  18   1       34.24       26.35      3.12 o
   0  18   1        4.19        9.19      3.97 o
   4  18   1        2.26        6.91      2.96 o
 -20   0   2       38.42       43.54      8.58 o
 -18   0   2       16.50       15.38      3.85 o
 -16   0   2       79.32       83.51      7.31 o
 -14   0   2       12.02       17.62      3.16 o
 -12   0   2        0.17       13.79      2.57 o
 -10   0   2        6.39        7.41      1.87 o
  -8   0   2       20.51       49.86      1.72 o
  -6   0   2       31.66       43.83      1.23 o
  -4   0   2     3789.96     4563.31     41.08 o
  -2   0   2        2.57        1.97      0.75 o
   0   0   2     7008.26     7220.15     18.09 o
   2   0   2     2209.94     2373.14     11.73 o
   4   0   2      212.68      250.74      7.77 o
   6   0   2      862.03      888.10     17.01 o
   8   0   2     1312.09     1269.48     22.93 o
  10   0   2      450.36      538.96     16.49 o
  12   0   2      206.92      180.34     10.64 o
  14   0   2      300.39      333.62     15.44 o
  16   0   2       24.48       31.95      5.62 o
  18   0   2      164.05      171.28     12.91 o
  20   0   2        0.93        1.55      2.28 o
 -21   1   2       26.25       29.20      3.33 o
 -19   1   2        3.64        6.39      2.02 o
 -17   1   2       20.24       29.80      3.34 o
 -15   1   2       16.49       18.78      2.57 o
 -13   1   2      221.02      204.73      7.85 o
 -11   1   2       57.94       57.17      3.63 o
  -9   1   2     2397.69     2406.36     12.01 o
  -7   1   2     3365.48     3389.80     23.25 o
  -5   1   2     3201.82     3452.39      9.65 o
  -3   1   2    14658.56    14153.47     38.34 o
  -1   1   2      667.71      743.17      5.62 o
   1   1   2     2516.46     2399.69      7.55 o
   3   1   2     2242.56     2102.99     12.94 o
   5   1   2      759.37      751.81      6.70 o
   7   1   2     1069.35     1077.55     14.23 o
   9   1   2      182.91      199.06      6.94 o
  11   1   2      150.35      157.31      6.68 o
  13   1   2        2.61        4.90      1.94 o
  15   1   2        0.06        1.31      1.62 o
  17   1   2        0.35       -0.47      1.64 o
  19   1   2        4.61        8.05      2.61 o
  21   1   2        6.90        8.74      2.82 o
 -20   2   2       68.07       66.93      6.11 o
 -18   2   2       32.28       25.14      3.29 o
 -16   2   2      533.04      513.74     12.70 o
 -14   2   2      215.81      210.01      7.55 o
 -12   2   2     1860.14     1837.71     39.77 o
 -10   2   2      233.85      244.08      4.25 o
  -8   2   2     5512.51     5477.30     14.75 o
  -6   2   2       46.12       72.08      1.70 o
  -4   2   2     7859.16     8070.45     20.97 o
  -2   2   2     3396.63     3362.27      7.49 o
   0   2   2      191.06      201.57      1.43 o
   2   2   2    12918.07    12901.61     32.73 o
   4   2   2     2930.29     2871.81     19.48 o
   6   2   2     2930.55     3046.13     20.56 o
   8   2   2     1857.10     1958.66     20.53 o
  10   2   2      194.52      205.80      7.34 o
  12   2   2      460.51      467.81     11.98 o
  14   2   2       23.07       19.21      2.91 o
  16   2   2      176.46      166.98      8.43 o
  18   2   2       32.86       28.15      4.01 o
  20   2   2       47.29       44.34      7.43 o
 -21   3   2        3.71        7.86      3.47 o
 -19   3   2       23.73       26.54      2.63 o
 -17   3   2       29.54       24.78      3.28 o
 -15   3   2       49.04       49.58      4.07 o
 -13   3   2     1216.53     1153.45     19.13 o
 -11   3   2        0.19        2.01      0.91 o
  -9   3   2     3872.81     3737.00     16.29 o
  -7   3   2      232.51      272.76      3.78 o
  -5   3   2      984.89      991.23      7.35 o
  -3   3   2       87.56      136.83      2.01 o
  -1   3   2     1183.79     1081.98      3.78 o
   1   3   2     1540.84     1534.43      6.49 o
   3   3   2       14.57       17.25      1.16 o
   5   3   2     1359.53     1360.13     13.24 o
   7   3   2        4.84        9.28      1.42 o
   9   3   2        7.81       13.16      2.12 o
  11   3   2      211.58      197.71      7.63 o
  13   3   2       97.36      105.44      6.10 o
  15   3   2      198.68      194.22     12.12 o
  17   3   2        2.24        3.53      2.15 o
  19   3   2       43.25       33.66      4.50 o
  21   3   2       19.08       23.59      4.01 o
 -22   4   2        4.10        2.26      2.23 o
 -20   4   2       20.44       27.06      3.82 o
 -18   4   2       35.22       35.44      2.90 o
 -16   4   2      292.17      267.58      9.51 o
 -14   4   2      404.43      390.47     10.57 o
 -12   4   2     1014.39     1014.04     10.32 o
 -10   4   2      966.63      937.36      9.08 o
  -8   4   2      767.94      861.86      7.18 o
  -6   4   2     1303.51     1358.40      9.40 o
  -4   4   2        0.08        1.87      0.40 o
  -2   4   2      694.08      796.32      3.62 o
   0   4   2       50.58       43.08      0.93 o
   2   4   2      627.18      622.35      5.28 o
   4   4   2       87.91       99.07      2.81 o
   6   4   2     1082.36     1091.97     11.29 o
   8   4   2        0.25        2.83      1.08 o
  10   4   2      158.49      176.37      9.25 o
  12   4   2       57.97       70.59      5.04 o
  14   4   2        4.47        5.95      3.15 o
  16   4   2       84.30       88.57      6.32 o
  18   4   2       36.78       40.46      4.62 o
  20   4   2       28.85       25.83      4.04 o
 -21   5   2       16.97       16.42      3.27 o
 -19   5   2        9.89       16.46      2.62 o
 -17   5   2       62.19       52.62      3.85 o
 -15   5   2       35.41       36.86      2.67 o
 -13   5   2       35.22       37.99      2.20 o
 -11   5   2      234.63      222.27      4.02 o
  -9   5   2      367.11      375.47      5.49 o
  -7   5   2      489.68      476.89      7.56 o
  -5   5   2     2354.38     2450.79     18.22 o
  -3   5   2      272.89      285.89      2.13 o
  -1   5   2     1203.20     1276.81      4.89 o
   1   5   2      953.52     1036.64      6.09 o
   3   5   2      451.74      476.65      4.55 o
   5   5   2       11.92       18.67      1.23 o
   7   5   2      468.61      475.69      8.18 o
   9   5   2      578.39      552.74      9.53 o
  11   5   2        2.51        6.97      2.17 o
  13   5   2      322.93      319.52     12.93 o
  15   5   2       78.17       73.30      5.72 o
  17   5   2       93.99       83.27      6.41 o
  19   5   2       34.29       39.00      4.73 o
  21   5   2       18.29       25.79      6.15 o
 -20   6   2       43.14       40.42      3.90 o
 -18   6   2        0.02       -0.58      1.23 o
 -16   6   2      116.08      119.29      6.41 o
 -14   6   2        4.88        6.10      1.40 o
 -12   6   2       36.24       36.62      1.91 o
 -10   6   2       53.17       52.69      1.97 o
  -8   6   2      244.31      253.94      3.95 o
  -6   6   2     1219.16     1156.86      8.21 o
  -4   6   2     2375.56     2601.30      7.89 o
  -2   6   2     1836.04     1860.43      7.89 o
   0   6   2     3953.39     4343.80     11.37 o
   2   6   2      261.99      300.43      3.22 o
   4   6   2     1272.54     1437.25      9.70 o
   6   6   2       19.76       16.81      1.20 o
   8   6   2       47.53       40.18      2.71 o
  10   6   2       10.46       13.72      1.95 o
  12   6   2      338.91      350.40     18.90 o
  14   6   2       16.41       17.90      3.25 o
  16   6   2       46.29       42.84      4.79 o
  18   6   2        2.06        3.65      2.37 o
  20   6   2        0.46       -0.99      1.90 o
 -21   7   2        0.36        1.95      1.76 o
 -19   7   2       57.81       61.69      4.65 o
 -17   7   2        2.01        5.65      1.74 o
 -15   7   2      158.65      164.06      4.81 o
 -13   7   2        0.22        1.38      0.88 o
 -11   7   2       12.01       12.35      1.21 o
  -9   7   2       95.82       85.03      2.53 o
  -7   7   2      247.57      230.91      4.60 o
  -5   7   2      847.67      810.87      4.74 o
  -3   7   2      174.05      207.50      2.24 o
  -1   7   2     1312.08     1308.86     12.48 o
   1   7   2      109.62      139.83      2.31 o
   3   7   2      166.14      176.52      3.12 o
   5   7   2      535.65      573.36      6.67 o
   7   7   2        5.50        3.82      0.63 o
   9   7   2     1074.19     1046.05     14.13 o
  11   7   2        9.55       13.63      1.82 o
  13   7   2      380.33      342.79     11.89 o
  15   7   2       42.60       45.70      4.84 o
  17   7   2       18.76       17.63      3.41 o
  19   7   2        3.24        4.63      2.29 o
 -20   8   2        3.90        6.45      2.10 o
 -18   8   2       20.31       22.12      2.91 o
 -16   8   2       12.18       20.94      2.31 o
 -14   8   2      126.52      120.35      3.69 o
 -12   8   2       11.46       12.34      1.30 o
 -10   8   2      601.27      553.01      7.73 o
  -8   8   2      208.58      209.91      3.86 o
  -6   8   2      883.51      842.96      5.28 o
  -4   8   2      135.22      152.07      2.20 o
  -2   8   2       34.28       41.97      1.09 o
   0   8   2       56.63       40.47      1.54 o
   2   8   2       29.57       32.93      1.13 o
   4   8   2      270.30      239.22      3.93 o
   6   8   2      178.57      165.68      3.61 o
   8   8   2       92.99       87.69      3.57 o
  10   8   2      299.58      296.86      8.13 o
  12   8   2       45.84       43.10      3.05 o
  14   8   2       19.60       16.88      2.97 o
  16   8   2       17.87       16.05      3.16 o
  18   8   2        7.63        7.10      2.28 o
 -19   9   2        3.07        4.46      3.12 o
 -17   9   2        1.54        1.43      1.20 o
 -15   9   2       28.54       27.29      1.97 o
 -13   9   2       14.69       20.20      1.67 o
 -11   9   2        7.22        8.47      1.24 o
  -9   9   2        8.65        9.57      1.13 o
  -7   9   2      128.66      127.42      2.89 o
  -5   9   2      199.18      210.32      2.72 o
  -3   9   2      754.56      694.75      5.63 o
  -1   9   2      831.22      809.44      7.19 o
   1   9   2      621.23      620.90      6.67 o
   3   9   2      410.23      403.57      7.83 o
   5   9   2      113.42      109.52      2.91 o
   7   9   2       13.02       18.76      1.61 o
   9   9   2       35.98       25.91      2.22 o
  11   9   2        6.51        7.90      1.73 o
  13   9   2       16.76       14.77      2.54 o
  15   9   2        1.62        8.08      2.95 o
  17   9   2        0.15        4.14      2.42 o
 -18  10   2        1.00        5.73      3.83 o
 -16  10   2        9.23       14.33      2.91 o
 -14  10   2        4.55        2.78      1.11 o
 -12  10   2       69.14       63.63      5.66 o
 -10  10   2       56.64       50.83      3.23 o
  -8  10   2      128.67      124.08      3.82 o
  -6  10   2       20.22       21.52      1.43 o
  -4  10   2        0.18        0.59      0.65 o
  -2  10   2      379.56      331.27      4.64 o
   0  10   2      268.17      273.45      4.56 o
   2  10   2     1108.98      966.42      9.18 o
   4  10   2      423.20      405.41      6.04 o
   6  10   2      351.59      312.90      4.89 o
   8  10   2      129.37      129.28      3.65 o
  10  10   2       11.64       11.80      1.60 o
  12  10   2       27.50       29.23      3.17 o
  14  10   2        0.17        1.95      2.11 o
  16  10   2        8.71       15.97      3.57 o
  18  10   2        0.64        4.41      3.80 o
 -15  11   2       11.47       12.98      2.86 o
 -13  11   2        0.40        3.25      1.83 o
 -11  11   2        0.59        2.15      1.24 o
  -9  11   2       12.19       13.15      1.55 o
  -7  11   2        2.74        3.78      1.12 o
  -5  11   2       22.61       26.82      1.65 o
  -3  11   2       55.12       56.29      2.13 o
  -1  11   2        4.22        3.82      0.74 o
   1  11   2      118.04      127.04      3.76 o
   3  11   2       15.09       16.87      1.39 o
   5  11   2        2.43        4.95      1.02 o
   7  11   2       59.89       61.51      2.82 o
   9  11   2       10.36       13.69      1.68 o
  11  11   2       21.39       21.66      2.65 o
  13  11   2        4.15        7.26      2.68 o
  15  11   2        0.01        1.85      5.68 o
  17  11   2       19.50       19.36      5.57 o
 -16  12   2        2.19        5.84      3.09 o
 -14  12   2        5.07        6.72      1.85 o
 -12  12   2       23.63       20.84      3.34 o
 -10  12   2       84.12       88.00      3.67 o
  -8  12   2        6.48       10.75      1.53 o
  -6  12   2      151.45      161.01      4.54 o
  -4  12   2        0.86        3.21      0.98 o
  -2  12   2      165.52      144.31      3.60 o
   0  12   2        2.72        5.73      0.97 o
   2  12   2      250.89      210.11      4.59 o
   4  12   2        9.56       10.25      1.26 o
   6  12   2      203.38      173.09      4.65 o
   8  12   2        7.33       11.29      1.51 o
  10  12   2       32.22       35.20      2.93 o
  12  12   2       64.25       69.61      4.96 o
  14  12   2        4.76       13.37      2.69 o
  16  12   2       35.50       45.33      8.21 o
 -15  13   2        2.80       -1.75      3.07 o
 -13  13   2        3.93        7.37      1.85 o
 -11  13   2        1.37        7.29      1.76 o
  -9  13   2       42.86       51.72      2.95 o
  -7  13   2      120.83      122.27      4.25 o
  -5  13   2       27.71       34.52      2.30 o
  -3  13   2      155.26      136.55      3.97 o
  -1  13   2        9.09        7.08      1.08 o
   1  13   2        3.97        3.53      0.90 o
   3  13   2       31.50       33.67      2.06 o
   5  13   2       50.58       61.69      2.82 o
   7  13   2        1.81        2.13      1.44 o
   9  13   2       60.19       66.18      4.46 o
  11  13   2       11.16       13.57      3.30 o
  13  13   2       38.75       42.56      4.23 o
 -14  14   2       39.31       56.57      8.72 o
 -12  14   2        6.40        4.86      1.88 o
 -10  14   2       11.68       10.68      1.60 o
  -8  14   2        2.29        4.41      1.29 o
  -6  14   2      112.39      118.86      4.22 o
  -4  14   2       16.25       23.97      1.98 o
  -2  14   2        0.36        5.66      1.91 o
   0  14   2       30.23       27.72      1.90 o
   2  14   2      107.02      107.69      3.89 o
   4  14   2        4.56        5.18      1.08 o
   6  14   2       23.43       20.47      1.87 o
   8  14   2        6.32       12.86      3.38 o
  10  14   2       11.41       10.73      3.14 o
  12  14   2       28.90       31.10      4.56 o
 -11  15   2       34.45       39.21      7.39 o
  -9  15   2        1.53        2.50      1.12 o
  -7  15   2       27.24       28.14      2.34 o
  -5  15   2       23.35       29.53      2.30 o
  -3  15   2        0.62        3.81      1.22 o
  -1  15   2       26.70       34.40      3.13 o
   1  15   2        0.11        1.95      1.12 o
   3  15   2        1.01        1.49      1.15 o
   5  15   2       13.61       14.69      1.85 o
   7  15   2       31.24       35.26      3.46 o
   9  15   2       20.43       17.33      3.53 o
 -10  16   2       19.04       13.08      2.54 o
  -8  16   2        0.28       -0.62      1.16 o
  -6  16   2       12.90       12.22      1.68 o
  -4  16   2        6.58       13.59      1.80 o
  -2  16   2        1.61        2.03      1.08 o
   0  16   2       14.48       18.77      2.86 o
   2  16   2        6.42        5.92      1.35 o
   4  16   2        1.10        6.00      2.15 o
   6  16   2       33.87       41.39      5.00 o
   8  16   2        1.62        2.77      3.07 o
  -7  17   2        0.85        5.78      3.77 o
  -5  17   2        0.43        2.35      1.18 o
  -3  17   2        0.15        0.26      1.19 o
  -1  17   2        0.33       -0.69      1.40 o
   1  17   2        9.58       15.27      3.07 o
   3  17   2        3.19       -0.21      2.55 o
   5  17   2       13.54        8.67      3.71 o
  -2  18   2       32.39       45.87      5.93 o
   0  18   2       38.94       41.51      6.05 o
 -21   1   3       11.65       25.06      4.35 o
 -19   1   3        6.00        7.12      1.93 o
 -17   1   3       26.33       36.65      2.69 o
 -15   1   3       28.29       37.41      2.51 o
 -13   1   3      139.35      148.09      7.40 o
 -11   1   3        1.49        5.22      0.81 o
  -9   1   3       25.31       23.93      0.93 o
  -7   1   3        7.24        6.60      0.44 o
  -5   1   3      140.90      155.06      1.66 o
  -3   1   3       64.43       90.02      1.83 o
  -1   1   3     2794.12     2858.49     12.82 o
   1   1   3     1218.62     1302.58     10.46 o
   3   1   3     2435.07     2497.02      7.58 o
   5   1   3      111.02      143.75      3.06 o
   7   1   3       45.07       60.91      4.37 o
   9   1   3     1005.12     1048.19     16.30 o
  11   1   3        7.47        9.05      2.07 o
  13   1   3      316.33      291.97     10.31 o
  15   1   3       44.26       36.34      4.11 o
  17   1   3        5.58        4.18      2.60 o
  19   1   3       48.04       48.21      5.23 o
  21   1   3        2.90        3.36      2.59 o
 -20   2   3       10.00        8.94      2.83 o
 -18   2   3        4.70       13.67      3.26 o
 -16   2   3        2.75        4.91      1.31 o
 -14   2   3        2.64        6.56      1.58 o
 -12   2   3      586.71      576.78      6.42 o
 -10   2   3        6.18        6.84      0.92 o
  -8   2   3     2627.52     2659.25     14.69 o
  -6   2   3       97.20      116.47      2.27 o
  -4   2   3      519.24      498.17      4.68 o
  -2   2   3     5452.29     5696.10     21.18 o
   0   2   3     1707.79     1897.36      7.17 o
   2   2   3     2828.28     2822.67     14.04 o
   4   2   3      806.06      882.08      8.01 o
   6   2   3        0.07        6.67      0.90 o
   8   2   3       10.80       12.31      2.03 o
  10   2   3       23.11       17.58      2.61 o
  12   2   3       12.87       12.18      3.40 o
  14   2   3        0.33        0.65      2.60 o
  16   2   3       20.77       28.90      3.94 o
  18   2   3       31.59       35.11      4.46 o
  20   2   3        0.17        5.77      2.87 o
 -21   3   3       18.90       27.64      4.61 o
 -19   3   3        1.02        3.74      1.72 o
 -17   3   3      319.59      281.08      7.47 o
 -15   3   3       47.69       51.09      2.97 o
 -13   3   3     1338.62     1292.26     10.28 o
 -11   3   3      212.99      195.28      3.51 o
  -9   3   3     1608.14     1679.03      9.27 o
  -7   3   3        8.04       13.66      1.02 o
  -5   3   3        2.35        4.78      0.82 o
  -3   3   3      121.69      107.15      1.88 o
  -1   3   3     2580.20     2868.39      8.20 o
   1   3   3      303.62      355.31      5.06 o
   3   3   3     1566.31     1674.24     16.02 o
   5   3   3      579.58      580.10      7.64 o
   7   3   3       19.01       18.88      1.48 o
   9   3   3      143.97      114.61      4.40 o
  11   3   3        5.58        4.67      1.94 o
  13   3   3        1.66        1.31      2.88 o
  15   3   3        4.41        6.91      2.38 o
  17   3   3       23.80       18.99      3.16 o
  19   3   3        4.17        6.24      2.48 o
 -20   4   3       32.37       41.98      4.01 o
 -18   4   3      216.83      227.28      8.91 o
 -16   4   3       85.16       82.42      3.86 o
 -14   4   3       71.62       78.11      2.68 o
 -12   4   3       88.96       81.15      2.53 o
 -10   4   3      128.69      118.75      2.73 o
  -8   4   3       18.67       27.46      1.63 o
  -6   4   3      252.63      245.95      5.00 o
  -4   4   3     2277.84     2446.40     19.70 o
  -2   4   3      440.57      423.13      3.08 o
   0   4   3     3103.31     3290.94     12.20 o
   2   4   3      323.57      384.75      4.18 o
   4   4   3      110.68      136.12      3.69 o
   6   4   3      121.16       93.78      3.44 o
   8   4   3        0.26        1.89      1.07 o
  10   4   3      119.53      113.04      4.71 o
  12   4   3      269.51      272.62      9.76 o
  14   4   3        3.33        5.87      2.26 o
  16   4   3      365.64      351.04     12.78 o
  18   4   3        5.19        9.85      2.94 o
  20   4   3       57.08       51.05      5.53 o
 -21   5   3        1.69        5.78      5.44 o
 -19   5   3       58.45       67.87      4.88 o
 -17   5   3       51.76       46.66      3.76 o
 -15   5   3       12.09       14.67      1.41 o
 -13   5   3       46.83       44.84      2.09 o
 -11   5   3       54.18       58.44      2.12 o
  -9   5   3       22.41       17.11      1.14 o
  -7   5   3      373.38      400.76      6.77 o
  -5   5   3       60.98       54.90      2.68 o
  -3   5   3     1700.93     1823.84     12.87 o
  -1   5   3      119.31      145.02      2.24 o
   1   5   3     3096.14     3425.23     34.90 o
   3   5   3        2.20        5.20      0.74 o
   5   5   3     2329.06     2514.46     14.79 o
   7   5   3      431.82      439.30      6.61 o
   9   5   3      462.52      503.76      8.19 o
  11   5   3      231.38      231.24      7.06 o
  13   5   3        0.60        2.95      1.97 o
  15   5   3       17.24       28.01      7.13 o
  17   5   3       21.35       24.74      3.99 o
  19   5   3        2.62        5.11      4.82 o
 -20   6   3       33.20       38.84      3.85 o
 -18   6   3        1.85        2.27      2.53 o
 -16   6   3       21.79       21.71      2.22 o
 -14   6   3        1.10        3.18      0.96 o
 -12   6   3        0.72        1.56      0.72 o
 -10   6   3       15.81       20.36      1.35 o
  -8   6   3      107.11       98.54      3.66 o
  -6   6   3      492.50      562.62      7.00 o
  -4   6   3      275.82      232.08      3.19 o
  -2   6   3      620.79      674.30      5.20 o
   0   6   3        9.01       20.13      1.47 o
   2   6   3       17.46       33.24      1.67 o
   4   6   3      597.06      540.13      6.19 o
   6   6   3       13.61       14.34      1.65 o
   8   6   3      574.35      500.83      7.45 o
  10   6   3      124.24      136.90      4.70 o
  12   6   3      226.48      232.33      8.29 o
  14   6   3       41.21       52.63      5.07 o
  16   6   3       70.84       76.04      6.25 o
  18   6   3        3.40        8.40      3.01 o
 -21   7   3        0.33       -0.95      2.24 o
 -19   7   3       66.75       62.31      6.35 o
 -17   7   3        1.62        3.56      2.18 o
 -15   7   3      125.26      118.60      4.08 o
 -13   7   3        0.19       -0.25      0.79 o
 -11   7   3       12.36       12.19      1.19 o
  -9   7   3       62.92       62.09      2.69 o
  -7   7   3      362.64      361.75      6.01 o
  -5   7   3      156.23      143.89      2.99 o
  -3   7   3      644.58      653.50      5.43 o
  -1   7   3      231.04      203.38      3.18 o
   1   7   3        2.77        2.86      0.89 o
   3   7   3      331.21      302.57      5.24 o
   5   7   3       56.01       52.61      1.92 o
   7   7   3      449.38      449.49      6.75 o
   9   7   3        1.39        2.49      1.47 o
  11   7   3      140.93      133.30      4.98 o
  13   7   3       16.98       17.91      3.02 o
  15   7   3       15.71       17.35      3.27 o
  17   7   3        1.05        4.68      4.56 o
  19   7   3        0.00        4.41      3.05 o
 -20   8   3        0.01        0.23      1.43 o
 -18   8   3       12.61       11.87      2.34 o
 -16   8   3       11.24       16.61      1.82 o
 -14   8   3        0.86        1.62      0.95 o
 -12   8   3       29.67       33.78      1.98 o
 -10   8   3      378.28      371.12      6.76 o
  -8   8   3       20.34       26.60      2.19 o
  -6   8   3     1399.82     1385.17     10.84 o
  -4   8   3      275.75      290.32      3.35 o
  -2   8   3      814.88      776.54      5.42 o
   0   8   3       95.95      106.52      3.08 o
   2   8   3       59.67       59.30      3.47 o
   4   8   3       81.53       68.50      2.83 o
   6   8   3       43.15       36.29      2.02 o
   8   8   3       45.71       47.74      4.60 o
  10   8   3      109.43      110.06      5.16 o
  12   8   3       39.51       41.20      3.08 o
  14   8   3       17.14       19.24      4.99 o
  16   8   3       46.26       38.38      4.80 o
  18   8   3        6.66        5.55      3.01 o
 -19   9   3        1.38       -0.72      2.45 o
 -17   9   3        0.46        1.93      1.19 o
 -15   9   3       19.25       17.04      1.81 o
 -13   9   3       10.70        8.63      1.47 o
 -11   9   3        9.09       10.46      1.53 o
  -9   9   3        0.00        0.69      1.08 o
  -7   9   3      845.77      753.13      8.65 o
  -5   9   3      112.31      106.87      2.35 o
  -3   9   3     1289.51     1160.73      7.32 o
  -1   9   3      464.30      441.79      5.76 o
   1   9   3        4.28        5.49      1.07 o
   3   9   3      168.14      166.12      4.98 o
   5   9   3      263.23      256.84      6.91 o
   7   9   3        3.30        2.20      0.87 o
   9   9   3       38.20       29.75      2.71 o
  11   9   3       48.63       39.29      2.81 o
  13   9   3        6.08       12.78      2.09 o
  15   9   3        4.13        1.09      1.61 o
  17   9   3        0.09        1.70      2.09 o
 -16  10   3        6.09        6.21      2.12 o
 -14  10   3       57.28       52.55      4.37 o
 -12  10   3       30.12       30.52      3.66 o
 -10  10   3      228.12      211.80      7.55 o
  -8  10   3        2.94        4.47      1.31 o
  -6  10   3      523.20      496.10      8.27 o
  -4  10   3       45.46       46.42      2.08 o
  -2  10   3     1139.93     1051.49      8.40 o
   0  10   3      120.55       99.75      3.40 o
   2  10   3     1368.10     1280.25     12.08 o
   4  10   3       99.53       78.75      3.73 o
   6  10   3      396.22      383.90      6.72 o
   8  10   3       35.18       35.94      2.32 o
  10  10   3        0.27        2.11      1.01 o
  12  10   3        5.70       11.18      2.22 o
  14  10   3       49.99       53.24      6.24 o
  16  10   3        2.33        7.14      2.79 o
 -17  11   3        0.34        0.79      2.23 o
 -15  11   3        0.13        2.36      1.98 o
 -13  11   3       24.91       29.15      5.31 o
 -11  11   3       16.35       21.65      2.56 o
  -9  11   3       96.80       86.66      3.46 o
  -7  11   3       13.57       19.56      2.00 o
  -5  11   3      170.47      150.16      4.71 o
  -3  11   3       58.20       52.37      2.29 o
  -1  11   3      437.01      373.49      6.63 o
   1  11   3      322.09      306.98      6.12 o
   3  11   3      754.90      686.51      9.38 o
   5  11   3      332.92      323.74     11.78 o
   7  11   3      404.59      395.82      7.21 o
   9  11   3      125.94      140.38      5.53 o
  11  11   3       15.16       20.72      3.00 o
  13  11   3       22.18       22.34      2.73 o
  15  11   3       25.38       31.09      4.74 o
 -14  12   3       30.54       34.74      3.34 o
 -12  12   3        5.44        8.75      2.27 o
 -10  12   3        3.12        6.13      1.45 o
  -8  12   3        0.00        3.86      1.26 o
  -6  12   3      232.98      220.19      6.04 o
  -4  12   3        0.29        4.88      1.60 o
  -2  12   3      543.78      499.23      7.24 o
   0  12   3       11.25       13.03      1.83 o
   2  12   3       60.18       58.06      2.90 o
   4  12   3       42.12       43.69      3.08 o
   6  12   3       44.90       38.06      2.67 o
   8  12   3       12.27       12.86      2.11 o
  10  12   3       45.74       52.81      4.34 o
  12  12   3        1.81        4.04      2.51 o
  14  12   3       14.30       16.20      2.50 o
 -13  13   3       82.72       89.89      5.26 o
 -11  13   3       60.94       67.23      4.42 o
  -9  13   3      216.40      222.64      5.89 o
  -7  13   3      107.39      101.65      3.89 o
  -5  13   3       97.54      102.44      4.27 o
  -3  13   3      109.35      102.66      4.19 o
  -1  13   3        2.91        3.32      1.30 o
   1  13   3       92.88       98.30      3.89 o
   3  13   3       18.70       21.07      2.00 o
   5  13   3        5.97        7.86      1.89 o
   7  13   3        4.26        4.05      1.62 o
   9  13   3       42.75       52.52      6.42 o
  11  13   3       11.49       12.72      2.68 o
  13  13   3       49.59       60.64      5.04 o
 -12  14   3       77.03       68.53      4.62 o
 -10  14   3       10.27       11.62      1.87 o
  -8  14   3       68.56       68.92      3.36 o
  -6  14   3        6.31        7.48      1.50 o
  -4  14   3       45.32       44.30      2.97 o
  -2  14   3        2.57        2.91      1.94 o
   0  14   3       15.02       16.68      1.84 o
   2  14   3        0.18        3.19      2.22 o
   4  14   3        5.55        6.18      2.86 o
   6  14   3        0.02       -0.02      1.76 o
   8  14   3       47.51       52.50      5.54 o
  10  14   3        1.66        6.72      8.89 o
 -11  15   3       13.67       11.47      4.40 o
  -9  15   3        0.61        3.69      1.28 o
  -7  15   3        9.67       11.65      1.63 o
  -5  15   3       20.61       23.54      2.10 o
  -3  15   3        0.69        2.34      1.30 o
  -1  15   3       35.00       36.29      2.71 o
   1  15   3        4.01        3.67      2.14 o
   3  15   3       23.38       29.54      8.60 o
   5  15   3        4.34        6.08      2.81 o
   7  15   3       18.28       24.44      3.95 o
   9  15   3        0.88        7.38      2.78 o
 -10  16   3        0.49        3.61      3.02 o
  -8  16   3        4.40        4.46      1.42 o
  -6  16   3        9.76       17.22      1.93 o
  -4  16   3        7.95        3.75      1.36 o
  -2  16   3       22.02       26.04      3.58 o
   0  16   3        1.64        4.90      1.99 o
   2  16   3        0.20        3.06      2.27 o
   4  16   3        8.16        4.67      1.87 o
   6  16   3       11.07       17.52      3.49 o
  -5  17   3        0.87        0.52      1.87 o
  -3  17   3       64.20       72.05      4.62 o
  -1  17   3       25.38       34.39      4.25 o
   1  17   3      164.49      183.17      9.34 o
   3  17   3       38.99       51.78      6.44 o
 -20   0   4        8.89       13.64      5.00 o
 -18   0   4       13.62       17.90      5.02 o
 -16   0   4       53.20       49.06      4.15 o
 -14   0   4       54.86       58.76      4.05 o
 -12   0   4      192.04      191.60      4.03 o
 -10   0   4        0.02        1.95      0.54 o
  -8   0   4        0.10        1.65      0.54 o
  -6   0   4       14.83       11.17      0.82 o
  -4   0   4        0.81        0.42      0.24 o
  -2   0   4      563.23      676.85     11.84 o
   0   0   4     6604.25     7131.41     48.14 o
   2   0   4     3171.43     3319.97     10.03 o
   4   0   4    11796.03    12644.42     36.55 o
   6   0   4      604.04      611.44     15.96 o
   8   0   4     2399.39     2518.64     35.78 o
  10   0   4        1.73        1.91      2.34 o
  12   0   4       25.07       29.59      5.16 o
  14   0   4       46.43       50.70      7.01 o
  16   0   4       15.26       21.14      5.20 o
  18   0   4       23.59       26.20      5.94 o
  20   0   4        7.43       10.66      4.67 o
 -21   1   4       14.97       23.64      4.44 o
 -19   1   4        0.73        1.84      2.04 o
 -17   1   4       22.88       23.32      4.17 o
 -15   1   4        1.48        4.31      1.18 o
 -13   1   4        0.08        2.42      0.66 o
 -11   1   4       94.37       94.05      2.25 o
  -9   1   4        1.83        1.54      0.32 o
  -7   1   4      677.89      666.04      4.29 o
  -5   1   4      223.36      233.65      3.76 o
  -3   1   4      651.79      706.45      7.98 o
  -1   1   4     2173.69     2389.61     15.09 o
   1   1   4       72.07       90.97      1.65 o
   3   1   4     2587.87     2834.68      9.38 o
   5   1   4      141.53      139.50      3.14 o
   7   1   4      641.24      596.19     11.75 o
   9   1   4        0.16        0.86      1.33 o
  11   1   4        0.09        4.03      1.93 o
  13   1   4       13.34       15.18      3.02 o
  15   1   4      122.31      136.94      7.95 o
  17   1   4        7.04        5.49      2.55 o
  19   1   4       73.32       74.57      6.68 o
 -20   2   4       19.98       24.01      4.21 o
 -18   2   4       83.55       94.99      8.44 o
 -16   2   4       12.44       11.50      2.14 o
 -14   2   4      304.60      300.10      7.09 o
 -12   2   4        1.15        1.95      0.57 o
 -10   2   4       43.34       42.60      1.52 o
  -8   2   4        8.40       15.02      0.60 o
  -6   2   4      678.86      682.67      6.04 o
  -4   2   4       15.30       15.40      1.26 o
  -2   2   4     1244.20     1373.12      6.12 o
   0   2   4      908.84     1001.19      7.86 o
   2   2   4      202.96      192.87      4.03 o
   4   2   4      854.80      985.21      5.36 o
   6   2   4      755.92      806.93      9.01 o
   8   2   4        0.02        4.60      1.86 o
  10   2   4      397.20      398.24     11.12 o
  12   2   4       80.15       82.71      6.62 o
  14   2   4      125.77      128.15      7.43 o
  16   2   4        8.97        6.35      2.46 o
  18   2   4       21.26       31.22      4.43 o
  20   2   4        1.14        6.79      4.47 o
 -21   3   4        1.15        0.27      1.99 o
 -19   3   4        2.50       10.37      3.29 o
 -17   3   4        8.68        9.23      2.36 o
 -15   3   4        9.43       16.54      1.54 o
 -13   3   4        7.84        9.67      1.04 o
 -11   3   4        0.02        0.51      0.64 o
  -9   3   4      168.93      170.33      3.29 o
  -7   3   4      161.08      160.40      3.10 o
  -5   3   4      462.16      450.89      8.44 o
  -3   3   4      947.23     1028.50      6.39 o
  -1   3   4       81.21       86.99      1.60 o
   1   3   4     1784.84     2139.15     13.53 o
   3   3   4      136.01      120.71      4.50 o
   5   3   4     2503.19     2695.54     16.46 o
   7   3   4      212.91      208.22      4.67 o
   9   3   4      870.66      840.41     12.06 o
  11   3   4      237.63      260.62      9.41 o
  13   3   4      173.21      171.45      8.21 o
  15   3   4        1.88       12.20      3.26 o
  17   3   4        8.33        8.04      2.55 o
  19   3   4        9.50       14.73      4.68 o
 -20   4   4       37.78       39.09      5.55 o
 -18   4   4      107.32      110.28      5.87 o
 -16   4   4      284.47      264.02      8.08 o
 -14   4   4      134.66      135.22      3.89 o
 -12   4   4      336.29      329.04      4.88 o
 -10   4   4      198.19      181.77      3.34 o
  -8   4   4       13.92       22.85      1.43 o
  -6   4   4      809.06      791.84     12.52 o
  -4   4   4       40.56       31.97      1.11 o
  -2   4   4      512.13      527.94      6.07 o
   0   4   4      119.56      129.34      2.03 o
   2   4   4      265.61      257.14      5.11 o
   4   4   4      235.36      296.19      5.83 o
   6   4   4      547.09      538.46      7.28 o
   8   4   4      360.18      354.80     13.43 o
  10   4   4       32.04       41.85      3.03 o
  12   4   4      114.73       94.48      6.13 o
  14   4   4       69.57       67.66      5.57 o
  16   4   4        1.92        4.92      2.92 o
  18   4   4       57.09       61.75      6.03 o
 -21   5   4       65.72       59.73      6.54 o
 -19   5   4        4.30       11.59      3.28 o
 -17   5   4      184.16      173.59      7.23 o
 -15   5   4        8.10        9.80      1.78 o
 -13   5   4      147.36      153.60      4.38 o
 -11   5   4      416.98      391.57      5.67 o
  -9   5   4       51.51       50.85      2.29 o
  -7   5   4      882.16      855.87     10.77 o
  -5   5   4      789.83      785.45     12.05 o
  -3   5   4       76.89      132.09      3.16 o
  -1   5   4      488.54      533.70      4.33 o
   1   5   4        2.75        0.88      0.37 o
   3   5   4      185.32      196.50      3.32 o
   5   5   4      164.37      179.38      4.84 o
   7   5   4      248.30      268.37      5.47 o
   9   5   4      229.53      207.01      5.46 o
  11   5   4      279.30      276.02      7.93 o
  13   5   4       77.87       81.92      6.02 o
  15   5   4       95.19       78.81      6.23 o
  17   5   4        3.26        8.72      3.04 o
  19   5   4       34.06       31.93      5.46 o
 -20   6   4        4.02        5.99      2.97 o
 -18   6   4       58.06       61.08      4.62 o
 -16   6   4       25.03       27.61      2.28 o
 -14   6   4       11.58       14.30      1.62 o
 -12   6   4        1.74        2.90      0.83 o
 -10   6   4      113.07      116.78      3.67 o
  -8   6   4      264.81      278.51      6.49 o
  -6   6   4       67.73       67.64      3.12 o
  -4   6   4      322.23      304.59      4.32 o
  -2   6   4      163.18      170.46      2.76 o
   0   6   4       15.60       21.60      1.04 o
   2   6   4      971.71     1015.26      8.40 o
   4   6   4        8.12        6.75      0.88 o
   6   6   4      751.18      759.19      7.56 o
   8   6   4     1014.91      929.18     10.75 o
  10   6   4      111.06      104.54      3.60 o
  12   6   4      925.47      859.79     14.73 o
  14   6   4        3.92        9.12      2.72 o
  16   6   4       88.11       88.83      6.87 o
  18   6   4       14.62       21.55      3.98 o
 -19   7   4        2.00        0.41      1.72 o
 -17   7   4        4.45        2.39      1.13 o
 -15   7   4       75.29       64.02      3.12 o
 -13   7   4        0.49        3.95      1.10 o
 -11   7   4      378.06      351.21      5.96 o
  -9   7   4      106.57      118.91      4.53 o
  -7   7   4      124.88      104.02      3.99 o
  -5   7   4      200.99      198.87      3.66 o
  -3   7   4      216.37      240.02      3.49 o
  -1   7   4        1.24        2.42      0.51 o
   1   7   4      143.61      184.16      3.96 o
   3   7   4      307.47      268.20      5.42 o
   5   7   4      117.65       99.34      2.99 o
   7   7   4      283.68      262.20      4.79 o
   9   7   4      115.11      128.56      5.75 o
  11   7   4       90.85       82.18      4.02 o
  13   7   4        8.03       10.26      2.84 o
  15   7   4       31.29       28.88      4.17 o
  17   7   4       42.10       40.99      7.08 o
 -20   8   4        1.15        0.81      2.21 o
 -18   8   4        0.33       -0.66      1.17 o
 -16   8   4       13.38       12.19      2.09 o
 -14   8   4        4.93        7.68      2.20 o
 -12   8   4      251.13      250.34      6.15 o
 -10   8   4       41.68       43.19      2.51 o
  -8   8   4      278.05      241.23      7.88 o
  -6   8   4      289.78      275.02      5.07 o
  -4   8   4       58.09       56.93      1.84 o
  -2   8   4      365.26      339.74      4.22 o
   0   8   4      547.57      530.53      7.22 o
   2   8   4       16.53       17.60      1.47 o
   4   8   4      554.77      554.67      7.69 o
   6   8   4       65.08       68.80      2.70 o
   8   8   4      262.97      271.42      6.14 o
  10   8   4       14.45       18.37      2.50 o
  12   8   4       94.34       97.51      4.58 o
  14   8   4        2.32        5.22      3.03 o
  16   8   4       17.23       18.40      4.14 o
 -17   9   4       12.40       11.19      2.82 o
 -15   9   4       26.46       24.85      2.38 o
 -13   9   4       80.24       78.89      3.73 o
 -11   9   4       89.81       79.09      3.51 o
  -9   9   4      165.98      144.13      5.16 o
  -7   9   4      553.84      477.33      7.05 o
  -5   9   4      110.13       99.82      3.09 o
  -3   9   4     1618.65     1439.01     12.61 o
  -1   9   4        2.06        2.19      0.83 o
   1   9   4     1287.24     1227.20     21.35 o
   3   9   4       18.57       31.64      2.04 o
   5   9   4      140.71      138.17      4.15 o
   7   9   4       21.01       27.19      2.30 o
   9   9   4       33.84       32.06      2.61 o
  11   9   4       66.89       68.91      4.50 o
  13   9   4       51.64       56.00      3.84 o
  15   9   4       82.25       86.88     12.80 o
  17   9   4        3.31        8.33      4.00 o
 -18  10   4        0.98       -0.67      2.24 o
 -16  10   4        0.11        2.19      1.96 o
 -14  10   4       45.35       41.00      3.94 o
 -12  10   4        7.91       10.29      2.18 o
 -10  10   4      134.95      120.75      5.85 o
  -8  10   4        0.88        0.77      2.39 o
  -6  10   4        0.14        2.05      1.10 o
  -4  10   4      256.48      238.22      5.52 o
  -2  10   4      266.42      229.82      4.66 o
   0  10   4      390.82      389.13      6.86 o
   2  10   4      136.59      137.24      4.77 o
   4  10   4       34.89       30.20      2.12 o
   6  10   4       10.52        8.31      2.42 o
   8  10   4       35.34       36.00      2.79 o
  10  10   4       16.98       17.42      2.11 o
  12  10   4       21.68       20.62      2.37 o
  14  10   4        0.71        1.75      1.89 o
  16  10   4        0.58       -3.01      3.38 o
 -17  11   4       24.58       29.01      5.49 o
 -15  11   4       22.05       26.07      3.45 o
 -13  11   4       14.19       22.59      3.20 o
 -11  11   4        2.58        2.24      1.67 o
  -9  11   4       17.26       14.72      2.22 o
  -7  11   4        0.44        2.62      2.10 o
  -5  11   4      129.62      128.23      4.35 o
  -3  11   4      261.96      279.84      6.20 o
  -1  11   4       42.28       49.18      2.33 o
   1  11   4      294.19      284.65      7.12 o
   3  11   4       18.84       14.79      1.88 o
   5  11   4        2.83        1.22      2.26 o
   7  11   4        3.04        4.10      1.49 o
   9  11   4       16.85       20.72      2.30 o
  11  11   4       56.55       60.09      4.38 o
  13  11   4        0.07        1.09      1.60 o
  15  11   4       82.30       70.95      7.64 o
 -14  12   4        3.25        5.48      1.72 o
 -12  12   4       17.48       21.11      3.38 o
 -10  12   4        0.19        2.79      1.58 o
  -8  12   4       41.76       42.98      3.36 o
  -6  12   4        6.65        7.67      1.86 o
  -4  12   4       50.62       47.98      3.06 o
  -2  12   4        1.30        1.55      1.03 o
   0  12   4       43.82       35.41      2.79 o
   2  12   4       11.55       14.74      6.33 o
   4  12   4       36.48       33.84      3.70 o
   6  12   4        7.89       13.17      3.53 o
   8  12   4       12.53       13.72      1.91 o
  10  12   4        0.03        0.82      1.51 o
  12  12   4        0.12        1.51      2.30 o
  14  12   4        0.29        4.89      2.62 o
 -13  13   4        2.27        3.02      1.61 o
 -11  13   4       17.18       14.90      2.86 o
  -9  13   4        1.12        3.06      1.31 o
  -7  13   4       54.89       48.55      3.12 o
  -5  13   4        7.45        9.01      1.54 o
  -3  13   4       50.84       50.27      2.99 o
  -1  13   4       63.62       52.71      4.54 o
   1  13   4       36.70       37.88      3.89 o
   3  13   4       65.46       68.33      5.08 o
   5  13   4       15.39       21.69      3.18 o
   7  13   4        7.58       12.10      2.25 o
   9  13   4        1.18        7.22      2.63 o
  11  13   4        1.57        3.10      2.00 o
 -12  14   4       12.30       16.20      4.98 o
 -10  14   4       48.73       45.42      4.24 o
  -8  14   4       19.04       22.26      2.97 o
  -6  14   4       55.35       51.12      3.28 o
  -4  14   4        4.82        7.91      1.87 o
  -2  14   4        1.97        4.51      2.03 o
   0  14   4       27.57       27.16      4.36 o
   2  14   4       16.23       20.61      3.13 o
   4  14   4      149.84      147.56     16.07 o
   6  14   4       33.78       40.06      3.79 o
   8  14   4      133.34      140.95      7.73 o
  10  14   4       26.11       34.31      4.72 o
  -9  15   4        0.12        2.84      1.73 o
  -7  15   4       15.72       25.06      2.74 o
  -5  15   4        3.05        3.42      2.29 o
  -3  15   4       52.12       58.81      5.19 o
  -1  15   4        4.62        6.55      3.36 o
   1  15   4       42.79       50.70      4.84 o
   3  15   4       65.88       68.37      5.39 o
   5  15   4       18.25       28.27      7.49 o
   7  15   4       43.81       51.35      5.59 o
  -6  16   4       22.04       25.43      2.81 o
  -4  16   4        1.30        1.36      2.20 o
  -2  16   4       41.19       40.19      4.48 o
   0  16   4        1.59        3.01      2.32 o
   2  16   4       64.87       69.03      9.25 o
   4  16   4       24.31       28.38      3.93 o
  -1  17   4        2.17        1.50      2.49 o
   1  17   4        2.53        6.74      3.14 o
   3  17   4        1.33       -2.59      2.59 o
 -21   1   5        1.53        4.01      2.12 o
 -19   1   5        0.10        0.28      3.42 o
 -17   1   5        3.08        0.91      2.32 o
 -15   1   5      102.73      104.47      6.98 o
 -13   1   5       42.75       45.90      1.97 o
 -11   1   5      442.01      427.38      4.12 o
  -9   1   5       10.78       13.79      0.82 o
  -7   1   5      375.62      399.77      5.09 o
  -5   1   5      163.89      173.51      3.10 o
  -3   1   5        0.34        1.53      0.94 o
  -1   1   5       59.47       65.73      1.81 o
   1   1   5        0.13        1.85      0.31 o
   3   1   5     2088.86     2098.84      8.24 o
   5   1   5       20.08       14.34      1.20 o
   7   1   5      858.00      851.61     14.78 o
   9   1   5       19.63       18.09      2.72 o
  11   1   5        0.63        4.28      1.97 o
  13   1   5        5.56       13.41      2.80 o
  15   1   5       28.58       30.61      4.21 o
  17   1   5        5.68        6.73      2.48 o
  19   1   5        0.03        5.79      2.55 o
 -20   2   5       27.89       33.88      4.99 o
 -18   2   5        5.54        9.14      2.98 o
 -16   2   5       72.74       81.67      6.43 o
 -14   2   5       48.40       45.12      2.14 o
 -12   2   5       55.12       59.71      2.59 o
 -10   2   5       56.74       46.75      1.61 o
  -8   2   5      356.47      383.16      7.30 o
  -6   2   5       34.81       35.92      1.59 o
  -4   2   5     2508.55     2761.32     16.79 o
  -2   2   5      175.60      188.82      3.02 o
   0   2   5     5607.82     6169.31     18.25 o
   2   2   5        0.99       11.48      1.09 o
   4   2   5     1277.79     1304.12     13.74 o
   6   2   5       33.10       27.18      1.68 o
   8   2   5        1.98        1.12      1.19 o
  10   2   5        0.76        1.65      1.32 o
  12   2   5       94.52       89.80      6.06 o
  14   2   5        0.01        2.65      2.07 o
  16   2   5       75.61       83.45      6.62 o
  18   2   5        0.15       -2.17      2.17 o
 -19   3   5       13.60       13.78      3.59 o
 -17   3   5       10.70        7.93      2.85 o
 -15   3   5      113.13      110.61      3.55 o
 -13   3   5       58.37       55.89      2.36 o
 -11   3   5      254.25      248.93      4.54 o
  -9   3   5       57.20       48.87      1.73 o
  -7   3   5      410.17      393.89     10.27 o
  -5   3   5       72.89       81.73      3.01 o
  -3   3   5      572.74      607.84     14.62 o
  -1   3   5      175.17      207.79      2.51 o
   1   3   5      246.21      230.59      4.40 o
   3   3   5      279.51      260.85      5.45 o
   5   3   5        0.81        4.27      0.77 o
   7   3   5     1446.63     1391.25     11.20 o
   9   3   5       86.59       79.25      3.29 o
  11   3   5     1142.67     1066.39     19.68 o
  13   3   5       74.35       67.17      5.51 o
  15   3   5      361.96      357.39     12.99 o
  17   3   5       25.50       28.89      6.48 o
  19   3   5       49.56       54.38      5.93 o
 -20   4   5        0.82        0.84      2.49 o
 -18   4   5       57.75       55.29      5.82 o
 -16   4   5        0.00        2.43      1.14 o
 -14   4   5       18.06       19.65      1.62 o
 -12   4   5        3.22        2.71      0.76 o
 -10   4   5        0.04       -0.45      1.08 o
  -8   4   5       90.32      117.58      2.66 o
  -6   4   5      185.70      166.87      5.42 o
  -4   4   5     1860.21     2036.56     23.16 o
  -2   4   5      765.80      805.47      9.22 o
   0   4   5     3026.65     3277.61     14.12 o
   2   4   5      763.02      838.23      9.88 o
   4   4   5      199.21      221.28      5.41 o
   6   4   5      274.90      283.39      5.57 o
   8   4   5       13.37       12.35      1.24 o
  10   4   5       42.44       45.09      2.77 o
  12   4   5        0.41        7.15      2.61 o
  14   4   5       10.53       16.92      4.73 o
  16   4   5       15.12       17.28      5.42 o
  18   4   5       31.86       29.15      6.50 o
 -19   5   5       31.25       32.67      4.87 o
 -17   5   5       11.42       10.47      1.65 o
 -15   5   5       91.38       83.58      3.31 o
 -13   5   5       71.80       76.50      3.34 o
 -11   5   5       17.38       13.97      2.16 o
  -9   5   5      172.17      179.61      4.30 o
  -7   5   5        0.25        2.94      0.60 o
  -5   5   5       27.41       27.25      1.67 o
  -3   5   5      236.65      221.95      4.44 o
  -1   5   5       94.25       99.21      2.51 o
   1   5   5      406.09      381.77      6.11 o
   3   5   5      749.02      721.39      9.78 o
   5   5   5        4.50        2.76      0.59 o
   7   5   5      244.30      247.26      5.55 o
   9   5   5      384.84      353.06      6.41 o
  11   5   5      105.21       99.74      4.20 o
  13   5   5      228.82      225.93      9.97 o
  15   5   5      263.58      251.43     11.22 o
  17   5   5        5.02        6.20      2.75 o
 -20   6   5        2.61        6.36      2.87 o
 -18   6   5       54.05       51.16      3.37 o
 -16   6   5      103.80      108.96      4.04 o
 -14   6   5       91.10       84.81      3.74 o
 -12   6   5      155.26      172.95      5.00 o
 -10   6   5      110.35      104.12      4.46 o
  -8   6   5        0.11        2.51      1.23 o
  -6   6   5        3.73        3.74      1.07 o
  -4   6   5       62.47       45.61      2.15 o
  -2   6   5      443.01      432.04      6.29 o
   0   6   5        1.48        1.14      0.78 o
   2   6   5      516.55      518.89     10.94 o
   4   6   5       12.20       13.65      1.46 o
   6   6   5       27.31       31.34      1.56 o
   8   6   5        1.62        0.12      0.86 o
  10   6   5       16.15       20.26      1.78 o
  12   6   5        0.01        3.30      2.01 o
  14   6   5        5.66        7.82      2.75 o
  16   6   5        2.38        7.41      2.98 o
  18   6   5       34.26       45.79      8.01 o
 -19   7   5       23.02       23.03      4.23 o
 -17   7   5        1.13        1.72      1.22 o
 -15   7   5      154.16      156.65      5.32 o
 -13   7   5       73.41       79.53      3.65 o
 -11   7   5      771.18      747.09     12.44 o
  -9   7   5       68.67       78.61      4.21 o
  -7   7   5     1775.98     1637.86     16.75 o
  -5   7   5       51.51       48.19      2.27 o
  -3   7   5      923.88      899.01      9.26 o
  -1   7   5       26.09       23.79      1.13 o
   1   7   5       22.65       17.48      0.96 o
   3   7   5      299.58      305.77      4.76 o
   5   7   5      682.42      622.37     10.04 o
   7   7   5      295.50      277.80      6.18 o
   9   7   5      479.76      461.30     10.06 o
  11   7   5        5.23        5.86      1.57 o
  13   7   5       80.68       79.03     11.37 o
  15   7   5       21.17       18.22      3.21 o
  17   7   5        0.21        8.89      2.84 o
 -18   8   5        8.49        5.93      1.55 o
 -16   8   5       14.84       10.03      2.08 o
 -14   8   5       70.86       68.85      3.61 o
 -12   8   5       47.04       49.53      3.00 o
 -10   8   5      428.04      404.45      9.10 o
  -8   8   5       47.40       44.23      3.08 o
  -6   8   5      598.61      532.33      8.50 o
  -4   8   5      164.90      150.14      3.90 o
  -2   8   5        3.55        4.51      0.73 o
   0   8   5      814.54      782.53      7.31 o
   2   8   5      577.90      520.05      6.84 o
   4   8   5     1066.21     1015.64     21.30 o
   6   8   5      809.38      684.59     10.45 o
   8   8   5      323.84      303.68      9.27 o
  10   8   5      308.03      285.60      8.44 o
  12   8   5        8.30       12.61      2.11 o
  14   8   5       48.23       39.96      4.77 o
  16   8   5        3.08        2.20      2.22 o
 -19   9   5        0.00        2.74      2.63 o
 -17   9   5        0.21       -0.18      3.43 o
 -15   9   5        0.39       -0.91      1.36 o
 -13   9   5        0.69        0.77      1.29 o
 -11   9   5      122.09      116.87      4.37 o
  -9   9   5       48.57       48.89      2.94 o
  -7   9   5      789.49      723.93     13.73 o
  -5   9   5      307.01      289.82      5.47 o
  -3   9   5      509.15      471.71      5.46 o
  -1   9   5      400.29      386.96      5.66 o
   1   9   5       19.23       18.44      1.65 o
   3   9   5       28.13       39.79      3.01 o
   5   9   5       18.95       16.24      2.14 o
   7   9   5      146.76      127.36      4.85 o
   9   9   5      114.41      121.12      4.89 o
  11   9   5      204.26      195.80      6.65 o
  13   9   5       31.80       29.74      2.90 o
  15   9   5       64.37       60.15      6.06 o
 -18  10   5       20.60       12.39      4.23 o
 -16  10   5       12.94       14.90      3.22 o
 -14  10   5        4.08        9.23      2.15 o
 -12  10   5        0.25        4.10      1.78 o
 -10  10   5       12.10       16.74      2.88 o
  -8  10   5       96.40      109.98      6.18 o
  -6  10   5        1.56        4.72      2.05 o
  -4  10   5      103.44      117.08      3.91 o
  -2  10   5      102.60       84.97      2.89 o
   0  10   5        1.71        3.02      1.36 o
   2  10   5       97.64      102.95     15.84 o
   4  10   5       14.06       13.25      1.99 o
   6  10   5        7.96        6.90      3.10 o
   8  10   5       23.96       26.93      2.48 o
  10  10   5       46.82       48.04      3.42 o
  12  10   5      111.15      115.41      4.76 o
  14  10   5        0.33        2.32      2.33 o
 -15  11   5        0.10        2.24      2.32 o
 -13  11   5        2.08        6.02      1.87 o
 -11  11   5        0.17        6.10      1.80 o
  -9  11   5        8.44       17.21      2.99 o
  -7  11   5       18.09       14.97      4.93 o
  -5  11   5        3.13        3.65      1.12 o
  -3  11   5       97.98       85.97      3.46 o
  -1  11   5       85.85       75.94      4.09 o
   1  11   5       70.90       58.16      3.77 o
   3  11   5       98.41       95.81      6.15 o
   5  11   5        3.19        4.68      1.63 o
   7  11   5       10.01        6.31      1.66 o
   9  11   5       43.98       50.36      3.44 o
  11  11   5        2.55        7.01      1.75 o
  13  11   5        8.85       12.86      2.23 o
 -14  12   5       22.54       24.77      3.07 o
 -12  12   5        9.81       11.74      2.63 o
 -10  12   5        2.38        7.64      1.78 o
  -8  12   5       80.43       82.86      5.88 o
  -6  12   5        9.39        6.47      1.70 o
  -4  12   5       26.48       31.39      3.63 o
  -2  12   5        1.78        5.04      2.01 o
   0  12   5       23.78       33.06      3.69 o
   2  12   5        1.50        2.47      1.29 o
   4  12   5       23.67       25.29      3.44 o
   6  12   5       30.61       36.45      3.45 o
   8  12   5        0.65        3.25      1.26 o
  10  12   5       30.53       27.19      2.69 o
  12  12   5        3.05        3.30      1.64 o
 -13  13   5       13.53       10.52      3.76 o
 -11  13   5       37.15       35.85      3.32 o
  -9  13   5       42.63       34.16      4.13 o
  -7  13   5       11.05       16.34      5.44 o
  -5  13   5       23.07       27.53      3.61 o
  -3  13   5        0.76        5.04      2.69 o
  -1  13   5        0.17        1.88      1.95 o
   1  13   5        0.77        3.82      2.24 o
   3  13   5        3.73        3.03      2.42 o
   5  13   5        0.23        4.11      3.75 o
   7  13   5        0.01        1.63      1.40 o
   9  13   5        0.09        1.83      2.66 o
  11  13   5        0.16        2.60      1.74 o
 -10  14   5        0.82        2.11      2.75 o
  -8  14   5       23.14       30.49      4.06 o
  -6  14   5        3.72        5.97      2.64 o
  -4  14   5        3.99        7.13      2.39 o
  -2  14   5        3.50        5.61      2.20 o
   0  14   5        1.11        1.76      1.73 o
   2  14   5        9.04       12.70      6.90 o
   4  14   5        1.35        2.78      5.97 o
   6  14   5       34.38       35.30      3.69 o
   8  14   5        7.76       11.49      2.28 o
  -7  15   5      116.88      112.67      7.29 o
  -5  15   5       10.52       11.01      2.81 o
  -3  15   5       76.00       83.71      6.27 o
  -1  15   5       11.21       15.23      2.83 o
   1  15   5        4.75        7.69      2.49 o
   3  15   5        5.35        3.60      1.89 o
   5  15   5       25.23       23.81      3.68 o
   7  15   5        0.36        0.72      2.20 o
  -4  16   5        4.23        8.94      2.65 o
  -2  16   5       17.64       20.27      3.63 o
   0  16   5       55.85       61.13      5.56 o
   2  16   5       44.27       49.12     11.92 o
   4  16   5       36.96       39.90      5.96 o
   6  16   5       51.69       55.60      6.75 o
 -20   0   6       21.99       20.40      6.41 o
 -18   0   6       32.49       41.60      7.68 o
 -16   0   6       20.46       15.35      5.03 o
 -14   0   6       15.43       18.27      4.73 o
 -12   0   6       52.13       52.61      3.12 o
 -10   0   6      254.16      262.50      9.80 o
  -8   0   6      533.33      560.25      9.56 o
  -6   0   6       76.53       69.29      3.61 o
  -4   0   6     1961.76     1916.99     20.82 o
  -2   0   6     2617.23     2607.09     28.90 o
   0   0   6     1166.47     1157.52      9.22 o
   2   0   6      880.24      780.11      6.50 o
   4   0   6       29.95       31.98      1.48 o
   6   0   6       66.10       63.01      5.84 o
   8   0   6      484.18      432.01     16.18 o
  10   0   6      139.61      160.37     10.78 o
  12   0   6      578.88      537.08     21.09 o
  14   0   6        1.99        1.48      3.10 o
  16   0   6      147.88      143.86     12.70 o
  18   0   6        0.77        6.75      3.88 o
 -19   1   6        0.99        6.64      3.38 o
 -17   1   6        5.45        5.65      2.61 o
 -15   1   6        0.97        2.03      3.27 o
 -13   1   6       21.28       15.38      2.12 o
 -11   1   6       62.27       55.38      2.16 o
  -9   1   6        7.43       12.38      1.11 o
  -7   1   6      579.85      581.08      7.30 o
  -5   1   6       34.86       27.95      1.27 o
  -3   1   6     1027.93     1111.18      9.27 o
  -1   1   6        0.09        1.05      0.44 o
   1   1   6      303.20      340.37      4.86 o
   3   1   6      466.09      448.13      4.98 o
   5   1   6        2.42        7.76      1.38 o
   7   1   6      925.47      879.42     15.69 o
   9   1   6      117.33      110.93      6.19 o
  11   1   6      276.17      273.79     10.42 o
  13   1   6       76.68       80.64      6.21 o
  15   1   6        3.92        2.56      2.18 o
  17   1   6       24.83       29.92      4.42 o
 -20   2   6        7.20        2.79      4.02 o
 -18   2   6        9.34        7.74      2.73 o
 -16   2   6        1.73        4.18      2.44 o
 -14   2   6        2.24        3.62      1.32 o
 -12   2   6        0.93        2.08      0.94 o
 -10   2   6       22.97       31.84      2.39 o
  -8   2   6        6.83        5.06      1.04 o
  -6   2   6       40.14       49.84      2.15 o
  -4   2   6      173.59      188.67      4.88 o
  -2   2   6       14.26       23.97      1.17 o
   0   2   6      467.18      466.17      5.47 o
   2   2   6      122.73      154.38      3.44 o
   4   2   6      125.78      110.39      2.90 o
   6   2   6      117.83      126.34      3.30 o
   8   2   6       25.59       29.31      2.42 o
  10   2   6        0.01        4.38      3.59 o
  12   2   6       36.83       39.72      5.28 o
  14   2   6       54.76       59.12      5.53 o
  16   2   6        6.38        7.30      4.15 o
  18   2   6       23.39       18.40      3.69 o
 -19   3   6        1.98        1.98      2.11 o
 -17   3   6        2.98        2.59      2.35 o
 -15   3   6        4.64        7.52      1.69 o
 -13   3   6       79.08       65.13      2.95 o
 -11   3   6      137.94      137.15      4.99 o
  -9   3   6     1037.92     1014.33     13.03 o
  -7   3   6      571.69      582.22      7.29 o
  -5   3   6      986.61     1015.36     11.35 o
  -3   3   6      547.71      593.23      7.71 o
  -1   3   6      117.39      116.28      4.64 o
   1   3   6       12.21        7.40      1.05 o
   3   3   6      475.26      489.57      7.21 o
   5   3   6      649.18      618.66      7.33 o
   7   3   6        5.60        6.72      1.11 o
   9   3   6      546.41      528.32      7.73 o
  11   3   6       75.30       62.63      5.24 o
  13   3   6       65.57       71.73      5.85 o
  15   3   6        6.50        6.07      2.45 o
  17   3   6        0.17        3.70      4.03 o
 -20   4   6       10.58        9.49      3.31 o
 -18   4   6       11.72       11.57      3.27 o
 -16   4   6        0.56       -0.61      1.20 o
 -14   4   6       58.82       54.12      2.88 o
 -12   4   6      139.06      139.25      5.34 o
 -10   4   6      143.76      147.53      5.32 o
  -8   4   6      443.67      410.97      8.48 o
  -6   4   6      284.26      301.50      5.69 o
  -4   4   6      547.32      579.92      8.66 o
  -2   4   6      188.09      182.92      3.17 o
   0   4   6      380.32      382.51      5.21 o
   2   4   6       16.28       15.83      1.47 o
   4   4   6       87.44       86.05      3.58 o
   6   4   6      679.86      573.03      8.70 o
   8   4   6        4.36        3.99      0.97 o
  10   4   6      744.58      690.21      9.36 o
  12   4   6       83.27       74.19      5.76 o
  14   4   6      186.08      181.73      9.40 o
  16   4   6       35.23       28.03      4.94 o
 -19   5   6       24.39       27.82      4.73 o
 -17   5   6        2.38        2.16      1.61 o
 -15   5   6       66.20       61.27      3.25 o
 -13   5   6       11.12       12.21      2.39 o
 -11   5   6       66.78       68.18      3.83 o
  -9   5   6      240.12      229.63      6.61 o
  -7   5   6        2.28        5.90      1.49 o
  -5   5   6      103.91       88.43      3.47 o
  -3   5   6        9.77        8.37      1.34 o
  -1   5   6      572.89      595.21      6.58 o
   1   5   6       45.45       43.43      2.31 o
   3   5   6      997.62     1012.88     17.56 o
   5   5   6       54.73       47.37      2.91 o
   7   5   6      132.96      122.69      3.76 o
   9   5   6        7.70       11.42      1.43 o
  11   5   6       17.87       16.38      1.98 o
  13   5   6       25.81       34.11      4.25 o
  15   5   6       50.56       44.96      8.85 o
  17   5   6        2.90        2.39      3.42 o
 -18   6   6       27.08       24.82      3.05 o
 -16   6   6       57.59       54.43      3.30 o
 -14   6   6       96.42       93.73      4.03 o
 -12   6   6       11.02       14.90      2.85 o
 -10   6   6       28.40       30.63      2.76 o
  -8   6   6      107.61      112.28      4.71 o
  -6   6   6        1.31        2.70      1.21 o
  -4   6   6      698.08      715.31     12.89 o
  -2   6   6       18.43       15.81      1.51 o
   0   6   6     1286.53     1350.80     14.12 o
   2   6   6      157.92      109.29      3.76 o
   4   6   6      887.76      900.27     12.24 o
   6   6   6      246.27      197.26      5.25 o
   8   6   6      203.31      199.91      5.03 o
  10   6   6       40.10       37.59      2.37 o
  12   6   6        0.59        2.69      1.44 o
  14   6   6        8.38       11.20      2.97 o
  16   6   6       27.30       33.58      4.71 o
 -19   7   6       24.63       22.60      3.12 o
 -17   7   6        3.97        7.84      1.61 o
 -15   7   6      238.53      222.80      6.48 o
 -13   7   6        3.58        8.66      2.00 o
 -11   7   6      460.26      442.66      9.99 o
  -9   7   6       30.04       27.73      2.66 o
  -7   7   6       19.25       16.59      3.02 o
  -5   7   6      534.34      496.67      7.46 o
  -3   7   6      246.36      250.06      5.34 o
  -1   7   6     1615.64     1512.75     12.99 o
   1   7   6      117.81      135.40      4.34 o
   3   7   6     1318.63     1199.81     13.60 o
   5   7   6        2.45        3.86      1.25 o
   7   7   6      224.13      191.57      5.42 o
   9   7   6        1.28        3.62      1.27 o
  11   7   6        1.84        5.24      1.54 o
  13   7   6       59.40       55.11      5.44 o
  15   7   6        0.85        0.77      2.02 o
 -18   8   6        2.12       -0.67      1.31 o
 -16   8   6        0.35        1.94      1.25 o
 -14   8   6       27.15       26.70      2.45 o
 -12   8   6       49.78       51.19      3.06 o
 -10   8   6      255.70      231.47      7.27 o
  -8   8   6        4.51        8.40      1.54 o
  -6   8   6     1003.11      916.88     17.07 o
  -4   8   6      127.77      107.23      3.57 o
  -2   8   6      810.23      819.91      9.65 o
   0   8   6      155.92      148.80      5.63 o
   2   8   6        0.05        1.37      1.19 o
   4   8   6        3.53        2.71      1.35 o
   6   8   6      148.37      163.21      6.08 o
   8   8   6       35.77       39.77      3.22 o
  10   8   6        4.08        6.29      1.59 o
  12   8   6       59.11       61.23      3.82 o
  14   8   6       22.68       24.89      6.15 o
 -17   9   6        1.65        5.39      1.89 o
 -15   9   6       11.98       10.23      1.78 o
 -13   9   6        1.67        2.34      1.23 o
 -11   9   6       44.48       41.82      3.42 o
  -9   9   6        2.55        4.69      1.39 o
  -7   9   6       51.74       53.29      3.09 o
  -5   9   6      127.95      138.74      4.10 o
  -3   9   6       13.47       16.41      1.64 o
  -1   9   6      751.98      715.89     14.13 o
   1   9   6        5.86       13.50      1.98 o
   3   9   6      869.82      771.54     12.97 o
   5   9   6       17.43       25.54      3.25 o
   7   9   6      268.21      243.06      6.79 o
   9   9   6        0.63        1.99      1.58 o
  11   9   6       15.57       14.98      2.12 o
  13   9   6        3.21        5.80      1.67 o
  15   9   6        2.25        4.35      3.34 o
 -16  10   6        0.43       -0.26      1.79 o
 -14  10   6        3.97        5.97      1.85 o
 -12  10   6        1.18        5.09      1.67 o
 -10  10   6        2.39        9.66      2.60 o
  -8  10   6      152.14      141.82      7.18 o
  -6  10   6       35.98       36.29      7.16 o
  -4  10   6      460.52      438.74      9.87 o
  -2  10   6      178.52      176.92      6.25 o
   0  10   6      120.93      125.26      5.46 o
   2  10   6      135.21      140.82      7.71 o
   4  10   6       33.44       30.12      2.92 o
   6  10   6       58.81       64.15      4.42 o
   8  10   6       62.87       57.32      3.58 o
  10  10   6        8.78       10.64      1.89 o
  12  10   6       10.16       10.31      1.83 o
  14  10   6        1.16        6.13      2.42 o
 -15  11   6        0.89        4.35      4.40 o
 -13  11   6       10.06       13.82      2.38 o
 -11  11   6       19.38       21.09      3.59 o
  -9  11   6       31.48       29.55      3.56 o
  -7  11   6        7.10        9.15      3.03 o
  -5  11   6       22.30       17.50      3.01 o
  -3  11   6       13.13       15.80      2.82 o
  -1  11   6        5.09        5.17      1.58 o
   1  11   6      108.99      112.41      5.37 o
   3  11   6        0.38        3.73      1.70 o
   5  11   6       69.52       77.33      4.59 o
   7  11   6        0.36       -0.35      1.64 o
   9  11   6        2.47        3.07      1.32 o
  11  11   6        0.07        1.62      1.56 o
  13  11   6       21.41       19.40      3.00 o
 -14  12   6        4.52       12.64      4.02 o
 -12  12   6       25.45       26.92      2.79 o
 -10  12   6        0.92        3.11      4.86 o
  -8  12   6      117.48      106.27      6.66 o
  -6  12   6       30.74       32.45      3.82 o
  -4  12   6       69.31       71.23      5.37 o
  -2  12   6        1.55        4.84      2.26 o
   0  12   6        7.13       11.93      2.65 o
   2  12   6       84.76       93.12      5.09 o
   4  12   6       21.10       34.58      4.16 o
   6  12   6      138.02      138.36      6.51 o
   8  12   6       85.04       92.12      6.54 o
  10  12   6       36.12       30.01      2.92 o
  12  12   6       37.87       35.95      4.76 o
 -11  13   6       35.69       39.62      3.64 o
  -9  13   6       15.40       30.16      4.31 o
  -7  13   6       38.60       49.46      5.00 o
  -5  13   6        1.18        2.52      2.55 o
  -3  13   6        0.03       -0.75      2.58 o
  -1  13   6        3.74        5.01      2.35 o
   1  13   6       99.89      111.22      6.87 o
   3  13   6        0.01        5.70      2.32 o
   5  13   6      131.42      147.67     16.38 o
   7  13   6        0.00        6.87      2.26 o
   9  13   6       39.62       41.72      3.42 o
  -8  14   6        8.65       17.06      3.34 o
  -6  14   6       46.49       46.64      4.87 o
  -4  14   6       27.23       38.38      4.50 o
  -2  14   6       52.55       58.02      5.84 o
   0  14   6        0.05        0.37      2.65 o
   2  14   6       64.33       57.70      5.13 o
   4  14   6       20.93       24.71      3.63 o
   6  14   6       19.85       15.99      2.93 o
   8  14   6        3.41        2.73      1.78 o
  -5  15   6        9.43       13.67      6.01 o
  -3  15   6       61.35       61.24      5.41 o
  -1  15   6        7.17       21.64      3.75 o
   1  15   6       41.80       43.75      4.73 o
   3  15   6       16.85       15.17      2.93 o
   5  15   6        0.87       -0.05      2.10 o
   7  15   6       20.99       20.50      4.30 o
 -19   1   7       37.82       33.86      5.21 o
 -17   1   7      110.88      107.79      8.85 o
 -15   1   7      171.59      166.93      9.79 o
 -13   1   7      506.35      516.79     25.75 o
 -11   1   7      152.27      142.67      4.93 o
  -9   1   7      716.27      708.91      7.98 o
  -7   1   7        3.78        5.23      0.95 o
  -5   1   7      551.60      556.63      7.45 o
  -3   1   7       89.84       86.39      2.36 o
  -1   1   7      451.97      443.27      4.38 o
   1   1   7      807.71      721.92     11.45 o
   3   1   7      458.23      472.65      5.36 o
   5   1   7     1490.23     1352.79      9.62 o
   7   1   7       30.92       39.48      3.13 o
   9   1   7      874.55      785.43     16.70 o
  11   1   7       17.40       17.59      3.20 o
  13   1   7      170.72      154.68      8.58 o
  15   1   7       10.57       14.65      3.29 o
  17   1   7       11.89        7.47      3.07 o
 -18   2   7        0.37        3.34      2.56 o
 -16   2   7        4.92        5.59      2.62 o
 -14   2   7        0.90        2.91      2.32 o
 -12   2   7       26.25       29.98      2.58 o
 -10   2   7      402.76      379.77      8.31 o
  -8   2   7       46.46       54.15      2.23 o
  -6   2   7     1084.26     1090.47     10.98 o
  -4   2   7        1.85        3.77      1.17 o
  -2   2   7        7.20        6.92      0.77 o
   0   2   7        3.46        6.05      0.86 o
   2   2   7     2650.12     2462.04     14.48 o
   4   2   7       37.42       32.34      1.68 o
   6   2   7     2263.22     2057.60     26.49 o
   8   2   7      153.09      138.48      5.77 o
  10   2   7      302.39      296.83      8.93 o
  12   2   7       26.32       19.66      3.40 o
  14   2   7        5.88        9.27      2.59 o
  16   2   7        8.96       11.31      3.02 o
 -19   3   7       21.93       16.83      4.06 o
 -17   3   7        0.31       -4.16      4.16 o
 -15   3   7        2.90        1.34      2.51 o
 -13   3   7        1.66        1.96      1.43 o
 -11   3   7       26.88       23.94      2.32 o
  -9   3   7       19.48       21.69      2.25 o
  -7   3   7       31.81       33.35      1.83 o
  -5   3   7      292.49      295.78      6.65 o
  -3   3   7        8.26       11.38      1.38 o
  -1   3   7      214.80      200.06      3.79 o
   1   3   7        4.27        3.33      0.96 o
   3   3   7       61.55       56.25      2.40 o
   5   3   7      189.15      170.07      3.82 o
   7   3   7      554.47      510.10      7.33 o
   9   3   7      200.39      183.46      5.49 o
  11   3   7      404.72      369.27     10.15 o
  13   3   7       40.12       37.12      3.63 o
  15   3   7       55.39       49.57      5.25 o
  17   3   7        4.71        5.73      2.35 o
 -18   4   7        1.92       -2.31      2.31 o
 -16   4   7       57.97       64.26      6.41 o
 -14   4   7       79.73       85.24      3.68 o
 -12   4   7       11.76       12.54      1.93 o
 -10   4   7       37.39       41.77      3.06 o
  -8   4   7       13.70       17.32      2.14 o
  -6   4   7       67.36       67.11      3.87 o
  -4   4   7      284.60      275.82      5.65 o
  -2   4   7       36.16       45.46      1.80 o
   0   4   7      984.84      959.65      8.80 o
   2   4   7       51.07       63.19      2.86 o
   4   4   7      680.77      645.62      9.30 o
   6   4   7        5.60        9.63      1.25 o
   8   4   7       26.88       35.00      2.38 o
  10   4   7       19.30       17.82      1.99 o
  12   4   7       37.81       38.13      3.63 o
  14   4   7        8.67        8.88      2.22 o
  16   4   7       16.85       17.46      3.55 o
 -19   5   7      112.22      121.32      9.64 o
 -17   5   7        0.00       -0.18      2.72 o
 -15   5   7      103.34       99.31      4.97 o
 -13   5   7        9.29        8.65      1.66 o
 -11   5   7        7.15       10.67      3.13 o
  -9   5   7       27.48       31.16      3.08 o
  -7   5   7      592.03      588.91     11.08 o
  -5   5   7      439.57      399.44      6.91 o
  -3   5   7     1409.79     1376.36     21.40 o
  -1   5   7      728.16      646.03      7.24 o
   1   5   7     1079.64      975.54     11.01 o
   3   5   7      344.62      320.19      6.63 o
   5   5   7      461.65      420.78      7.54 o
   7   5   7      107.11      106.93      3.64 o
   9   5   7      146.22      133.48      4.26 o
  11   5   7       17.27       20.97      2.20 o
  13   5   7       21.80       16.57      3.09 o
  15   5   7        1.21        1.84      2.09 o
 -18   6   7        5.87       13.76      3.80 o
 -16   6   7      161.62      159.67      6.86 o
 -14   6   7        5.59        6.22      1.43 o
 -12   6   7      181.57      173.18      6.52 o
 -10   6   7        0.92        2.96      1.50 o
  -8   6   7      178.30      173.51      6.20 o
  -6   6   7       18.97       16.19      1.58 o
  -4   6   7      297.22      297.54      6.07 o
  -2   6   7      166.83      134.99      4.16 o
   0   6   7      157.84      143.12      4.33 o
   2   6   7       72.05       68.93      3.17 o
   4   6   7        0.50        4.19      1.26 o
   6   6   7        5.35        5.70      1.37 o
   8   6   7       24.47       18.18      1.72 o
  10   6   7        3.91        7.42      1.51 o
  12   6   7        2.49        7.46      2.45 o
  14   6   7        3.20        8.73      5.84 o
  16   6   7        0.26        6.88      3.87 o
 -17   7   7        3.10        5.52      1.74 o
 -15   7   7       51.31       45.54      3.11 o
 -13   7   7       52.02       48.65      3.10 o
 -11   7   7      120.10      115.79      5.43 o
  -9   7   7        7.96        7.53      1.69 o
  -7   7   7       10.81       12.31      1.64 o
  -5   7   7      274.95      246.54      5.64 o
  -3   7   7      265.93      222.97      5.37 o
  -1   7   7      991.58      878.52     13.75 o
   1   7   7      401.97      365.28      8.28 o
   3   7   7      722.58      652.30      9.07 o
   5   7   7       36.76       37.18      2.92 o
   7   7   7      195.23      198.78      5.76 o
   9   7   7        6.40       12.72      1.83 o
  11   7   7       11.04       14.50      1.99 o
  13   7   7        5.41       11.88      3.03 o
  15   7   7        0.08        4.83      2.37 o
 -18   8   7        2.54        1.36      1.43 o
 -16   8   7        1.92        1.69      1.22 o
 -14   8   7        5.96        6.06      2.07 o
 -12   8   7        1.12        6.09      2.06 o
 -10   8   7       30.29       36.37      3.53 o
  -8   8   7        3.01        1.20      1.12 o
  -6   8   7       89.86       90.72      3.52 o
  -4   8   7      315.13      301.34      6.29 o
  -2   8   7       49.67       35.59      2.35 o
   0   8   7      823.85      805.93     18.56 o
   2   8   7        0.19        6.36      1.37 o
   4   8   7      303.48      285.63      7.13 o
   6   8   7        1.04        3.16      1.37 o
   8   8   7        0.88        2.19      1.29 o
  10   8   7       11.50       12.37      1.86 o
  12   8   7       11.03       13.40      2.07 o
  14   8   7       13.22       23.24      4.20 o
 -17   9   7        0.74       -0.27      1.59 o
 -15   9   7        1.13        3.98      1.31 o
 -13   9   7        3.91        6.07      1.49 o
 -11   9   7       48.06       54.54      3.51 o
  -9   9   7       53.83       55.24      3.33 o
  -7   9   7       25.62       27.96      2.40 o
  -5   9   7       84.22       80.59      3.34 o
  -3   9   7       96.93       88.08      3.51 o
  -1   9   7       32.46       34.45      3.13 o
   1   9   7      135.05      131.86      5.78 o
   3   9   7        0.02        1.42      1.13 o
   5   9   7        2.83        2.03      1.36 o
   7   9   7       21.94       17.78      2.77 o
   9   9   7       59.80       67.63      4.52 o
  11   9   7       31.56       33.66      2.97 o
  13   9   7       13.93       18.27      2.46 o
 -16  10   7        8.75       15.61      2.84 o
 -14  10   7       28.17       19.22      3.80 o
 -12  10   7        5.69        4.77      2.10 o
 -10  10   7      188.07      167.59      8.13 o
  -8  10   7       14.63       15.65      3.02 o
  -6  10   7      260.07      228.29      9.15 o
  -4  10   7       79.31       75.18      4.28 o
  -2  10   7       39.50       33.96      4.73 o
   0  10   7       32.08       33.75      3.06 o
   2  10   7        2.26        7.68      2.13 o
   4  10   7       14.28       13.44      1.90 o
   6  10   7        0.18        2.53      1.33 o
   8  10   7       69.23       71.34      4.06 o
  10  10   7        0.04        2.65      2.48 o
  12  10   7       24.95       29.44      2.65 o
  14  10   7        4.64        0.56      2.95 o
 -15  11   7       14.51       11.07      3.76 o
 -13  11   7        7.20        2.06      4.62 o
 -11  11   7       13.00       21.03      3.44 o
  -9  11   7       64.79       75.32      5.72 o
  -7  11   7        7.90       12.25      4.36 o
  -5  11   7       83.19       91.26      8.97 o
  -3  11   7        2.68        3.65      3.85 o
  -1  11   7       36.90       42.67      3.50 o
   1  11   7        2.65        3.53      1.51 o
   3  11   7        7.42        7.06      1.99 o
   5  11   7        0.83        3.30      1.65 o
   7  11   7        2.16        3.88      1.49 o
   9  11   7       25.50       28.18      2.80 o
  11  11   7       16.17       16.50      2.81 o
  13  11   7       32.99       23.78      5.54 o
 -12  12   7       64.59       66.00      4.61 o
 -10  12   7        4.97        4.00      2.43 o
  -8  12   7       11.28       17.70      3.49 o
  -6  12   7        3.08        4.17      2.24 o
  -4  12   7      100.84      116.40      7.00 o
  -2  12   7        6.86       11.70      2.79 o
   0  12   7      181.73      195.78      9.09 o
   2  12   7       25.94       26.63      3.07 o
   4  12   7        7.21       12.00      2.53 o
   6  12   7       21.77       25.32      3.12 o
   8  12   7       26.09       29.96      2.94 o
  10  12   7       14.09       20.19      2.54 o
  12  12   7       14.94       16.27      4.45 o
  -9  13   7       13.49       17.96      3.43 o
  -7  13   7       52.61       57.99      5.38 o
  -5  13   7       13.46       11.04      2.89 o
  -3  13   7       27.84       31.42      7.29 o
  -1  13   7       11.12       14.03      2.98 o
   1  13   7       12.00       14.41      2.82 o
   3  13   7       71.55       77.03      6.08 o
   5  13   7       81.00       89.98      5.56 o
   7  13   7       25.96       20.87      3.04 o
   9  13   7       13.70       16.85      2.83 o
  -6  14   7       39.57       44.40      4.74 o
  -4  14   7        0.61       10.33      2.77 o
  -2  14   7        1.01        1.25      2.09 o
   0  14   7        2.51        5.86      2.31 o
   2  14   7       14.38       12.41      3.23 o
   4  14   7        0.48        2.49      3.60 o
   6  14   7       22.95       20.75      3.68 o
   8  14   7        0.07        5.47      3.67 o
  -1  15   7       15.85       21.64      4.91 o
   1  15   7       18.02       17.54      4.18 o
   3  15   7        0.58       -0.39      2.27 o
 -18   0   8        0.33       -0.86      3.39 o
 -16   0   8       61.98       56.44      9.00 o
 -14   0   8      108.94       97.91     10.96 o
 -12   0   8       35.55       36.19      6.97 o
 -10   0   8      191.53      177.64     13.26 o
  -8   0   8       25.59       23.05      2.56 o
  -6   0   8      182.88      190.45      7.13 o
  -4   0   8      482.04      413.86     12.51 o
  -2   0   8     2190.41     2088.48     13.80 o
   0   0   8      397.89      322.93      5.48 o
   2   0   8     1361.67     1267.68     18.54 o
   4   0   8       24.18       17.57      2.67 o
   6   0   8       66.51       59.88      4.79 o
   8   0   8        1.06        2.99      1.93 o
  10   0   8        0.09        0.92      1.75 o
  12   0   8       23.10       33.99      6.12 o
  14   0   8        1.01        2.47      3.54 o
  16   0   8        9.41       13.78      4.61 o
 -17   1   8       16.73       22.50      4.52 o
 -15   1   8        7.41        8.46      6.10 o
 -13   1   8       39.24       35.69      4.68 o
 -11   1   8       36.45       45.41      5.12 o
  -9   1   8      108.77      101.98      4.52 o
  -7   1   8        2.93        7.64      1.34 o
  -5   1   8      117.56      126.16      4.29 o
  -3   1   8      189.30      179.01      3.82 o
  -1   1   8       13.36        7.21      1.09 o
   1   1   8      136.61      117.45      3.48 o
   3   1   8      314.17      254.71      4.08 o
   5   1   8        0.92        3.22      1.16 o
   7   1   8      179.06      155.10      5.50 o
   9   1   8        6.77        9.77      1.85 o
  11   1   8        5.31       12.31      3.34 o
  13   1   8        0.02        2.89      1.66 o
  15   1   8        0.00        0.03      1.72 o
 -18   2   8        1.99        7.45      3.24 o
 -16   2   8        0.89        2.91      2.23 o
 -14   2   8       13.37       17.01      3.91 o
 -12   2   8        5.74        3.61      2.27 o
 -10   2   8       83.66       85.04      4.28 o
  -8   2   8       17.67       18.55      2.21 o
  -6   2   8        3.99        4.48      1.14 o
  -4   2   8      302.00      276.22      6.22 o
  -2   2   8      194.72      206.00      4.34 o
   0   2   8      669.95      614.56      6.54 o
   2   2   8      286.00      274.38      5.13 o
   4   2   8      218.63      195.10      3.93 o
   6   2   8       71.96       55.50      2.65 o
   8   2   8        4.78        6.86      1.68 o
  10   2   8        0.66        0.19      1.30 o
  12   2   8        0.03        1.12      1.87 o
  14   2   8        7.44       12.56      2.56 o
  16   2   8        0.42        1.69      1.66 o
 -17   3   8       14.89       25.16      4.75 o
 -15   3   8        2.82        1.81      5.66 o
 -13   3   8       44.92       39.71      4.81 o
 -11   3   8        0.00        1.72      1.39 o
  -9   3   8       82.00       81.49      4.32 o
  -7   3   8      114.29      102.89      4.83 o
  -5   3   8       50.81       58.75      3.30 o
  -3   3   8      256.06      259.15      7.07 o
  -1   3   8       91.99       84.77      2.65 o
   1   3   8       37.00       47.18      2.21 o
   3   3   8      578.87      499.31      7.30 o
   5   3   8        0.10        2.78      0.82 o
   7   3   8      295.39      256.48      5.07 o
   9   3   8       11.81       20.72      3.43 o
  11   3   8        3.45        4.11      1.77 o
  13   3   8       28.41       39.36      3.84 o
  15   3   8        0.73        5.79      2.09 o
 -18   4   8        0.69        7.86      4.58 o
 -16   4   8       23.50       23.79      4.34 o
 -14   4   8       20.38       24.50      2.76 o
 -12   4   8      184.58      181.12      6.64 o
 -10   4   8       47.75       51.92      3.59 o
  -8   4   8      252.68      234.27      7.38 o
  -6   4   8       22.13       28.03      2.40 o
  -4   4   8      147.88      132.10      4.21 o
  -2   4   8      446.32      473.28      7.92 o
   0   4   8       44.79       39.08      2.24 o
   2   4   8      375.06      359.54      7.62 o
   4   4   8        2.78        8.00      1.17 o
   6   4   8        8.02       12.71      1.28 o
   8   4   8       93.24      103.66      3.65 o
  10   4   8        8.39        8.49      3.13 o
  12   4   8       76.64       80.03      5.20 o
  14   4   8        1.05        2.75      3.62 o
 -17   5   8       24.13       25.45      4.78 o
 -15   5   8       36.28       35.51      3.36 o
 -13   5   8      138.71      133.64      6.00 o
 -11   5   8       22.10       21.56      2.59 o
  -9   5   8      375.76      393.57      9.76 o
  -7   5   8      693.89      650.34     12.33 o
  -5   5   8      131.89      113.51      3.98 o
  -3   5   8      922.94      886.50     11.96 o
  -1   5   8       44.81       57.31      2.91 o
   1   5   8       41.24       51.07      2.70 o
   3   5   8      288.26      296.18      6.68 o
   5   5   8       63.96       57.61      2.54 o
   7   5   8      165.08      152.81      4.46 o
   9   5   8       33.12       33.90      2.30 o
  11   5   8       15.54       14.84      2.49 o
  13   5   8        4.90        7.12      3.32 o
  15   5   8        3.87        4.71      2.50 o
 -18   6   8       62.71       61.18      7.18 o
 -16   6   8        1.62        2.91      1.48 o
 -14   6   8       24.27       24.61      2.31 o
 -12   6   8        2.66        4.93      1.67 o
 -10   6   8       66.76       58.98      4.03 o
  -8   6   8       38.48       41.42      3.35 o
  -6   6   8      390.76      361.33      8.38 o
  -4   6   8      404.45      393.08      7.41 o
  -2   6   8      485.90      430.19      7.78 o
   0   6   8      339.90      349.04      9.11 o
   2   6   8      318.36      293.69      6.72 o
   4   6   8        6.99       11.69      1.59 o
   6   6   8       67.82       65.80      2.84 o
   8   6   8       16.64       14.38      1.68 o
  10   6   8        2.16        4.77      1.33 o
  12   6   8        0.00        0.93      2.26 o
  14   6   8       31.01       37.75      4.86 o
 -17   7   8        1.69        5.36      2.62 o
 -15   7   8        8.46        5.27      1.37 o
 -13   7   8        0.83        0.82      1.40 o
 -11   7   8       41.24       40.62      3.54 o
  -9   7   8        5.94       11.42      2.46 o
  -7   7   8       70.34       77.50      3.86 o
  -5   7   8        9.86        8.98      1.43 o
  -3   7   8      159.61      164.64      4.88 o
  -1   7   8        5.46        4.06      1.49 o
   1   7   8      186.93      200.26      7.16 o
   3   7   8       12.65       10.28      1.54 o
   5   7   8       15.17       17.90      2.06 o
   7   7   8       37.61       36.42      2.39 o
   9   7   8       13.04       14.07      1.82 o
  11   7   8       27.28       30.81      2.68 o
  13   7   8       13.84       13.29      2.94 o
 -16   8   8       17.69       12.50      2.35 o
 -14   8   8        2.24        4.34      1.45 o
 -12   8   8       65.02       52.09      4.06 o
 -10   8   8        0.13        0.45      1.15 o
  -8   8   8      173.44      144.09      5.35 o
  -6   8   8        7.80       10.03      1.52 o
  -4   8   8       54.07       54.63      2.93 o
  -2   8   8       20.72       28.06      2.82 o
   0   8   8       24.11       19.49      2.49 o
   2   8   8        5.90       17.43      2.48 o
   4   8   8       78.09       78.01      3.95 o
   6   8   8        7.14        9.48      1.94 o
   8   8   8       60.13       66.85      3.75 o
  10   8   8       11.02       13.56      2.02 o
  12   8   8       68.17       79.29      4.44 o
 -15   9   8       26.24       24.78      3.29 o
 -13   9   8        8.41        5.38      2.53 o
 -11   9   8        9.44       12.53      3.74 o
  -9   9   8       22.30       15.73      1.99 o
  -7   9   8       22.99       28.99      2.54 o
  -5   9   8        6.86        5.71      1.40 o
  -3   9   8       42.91       48.13      3.13 o
  -1   9   8       28.13       37.56      3.36 o
   1   9   8       10.20       11.40      2.20 o
   3   9   8       79.48       99.04      5.46 o
   5   9   8      114.92      122.54      5.15 o
   7   9   8       20.41       27.60      2.57 o
   9   9   8       69.33       76.25      4.28 o
  11   9   8        2.31        3.09      1.88 o
  13   9   8        9.88       13.86      2.90 o
 -14  10   8       54.99       52.85      4.04 o
 -12  10   8       33.92       36.18      6.84 o
 -10  10   8      178.04      175.23      8.49 o
  -8  10   8      262.31      284.76     10.61 o
  -6  10   8      283.81      255.70     10.43 o
  -4  10   8      180.88      196.26      8.67 o
  -2  10   8      182.77      167.45      7.69 o
   0  10   8        5.07       10.71      2.88 o
   2  10   8       38.74       44.23      3.76 o
   4  10   8      119.52      136.46      6.63 o
   6  10   8        2.60        5.58      1.40 o
   8  10   8       71.95       78.95      4.38 o
  10  10   8        1.63        1.37      1.10 o
  12  10   8       24.38       27.84      2.83 o
 -13  11   8       36.73       42.08      6.25 o
 -11  11   8       19.13       27.93      5.87 o
  -9  11   8        7.91       10.99      3.35 o
  -7  11   8        2.08        5.76      2.88 o
  -5  11   8       20.52       27.22      3.74 o
  -3  11   8       10.50       21.78      3.48 o
  -1  11   8      108.74      111.40      5.69 o
   1  11   8       59.73       62.43      5.17 o
   3  11   8      114.66      114.56      6.09 o
   5  11   8       14.04       14.16      2.61 o
   7  11   8       49.26       48.67      3.23 o
   9  11   8        7.39        9.45      1.96 o
  11  11   8       14.88       19.92      2.57 o
 -10  12   8      106.69      110.43      7.33 o
  -8  12   8        2.52        6.55      2.46 o
  -6  12   8       62.73       59.18      5.36 o
  -4  12   8       14.99       17.59      3.16 o
  -2  12   8       10.17        7.54      3.78 o
   0  12   8        0.18        1.74      1.95 o
   2  12   8        2.82        7.34      1.82 o
   4  12   8       14.69       16.36      2.58 o
   6  12   8       15.38       18.11      2.58 o
   8  12   8       16.23       14.89      2.73 o
  10  12   8        7.08        3.24      3.08 o
  -7  13   8       12.53       14.22      3.27 o
  -5  13   8       12.79       18.34      3.55 o
  -3  13   8        0.31       -0.18      1.64 o
  -1  13   8        1.96        4.29      2.15 o
   1  13   8        1.93       -1.04      2.73 o
   3  13   8       16.58       21.27      5.32 o
   5  13   8       15.60       20.09      3.64 o
   7  13   8        7.40       14.47      2.71 o
  -4  14   8        0.03        2.01      3.49 o
  -2  14   8       54.48       59.46      5.51 o
   0  14   8        9.66        8.91      2.75 o
   2  14   8        5.77        9.80      2.99 o
 -17   1   9        0.02       -1.28      2.15 o
 -15   1   9        0.00       -1.98      2.24 o
 -13   1   9       19.23       14.85      3.26 o
 -11   1   9      359.75      360.75     14.44 o
  -9   1   9       53.30       50.34      3.53 o
  -7   1   9     1584.74     1594.51     15.10 o
  -5   1   9       28.95       27.83      2.43 o
  -3   1   9     1695.04     1589.56     15.55 o
  -1   1   9      385.21      320.71      6.54 o
   1   1   9      752.52      658.76      9.56 o
   3   1   9       61.16       39.47      3.23 o
   5   1   9      311.35      280.11      7.25 o
   7   1   9       97.72      106.77      4.81 o
   9   1   9      109.23      110.00      5.13 o
  11   1   9       82.30       80.70      5.41 o
  13   1   9        7.56        5.31      1.75 o
  15   1   9        2.10        3.96      2.19 o
 -16   2   9       56.96       59.09      6.66 o
 -14   2   9        4.23        3.90      2.60 o
 -12   2   9       77.94       89.90      7.63 o
 -10   2   9      190.66      195.36      6.81 o
  -8   2   9        3.11        9.61      2.25 o
  -6   2   9      280.08      288.93      6.70 o
  -4   2   9       76.69       71.04      3.97 o
  -2   2   9        5.66        3.79      1.07 o
   0   2   9      153.51      124.25      4.10 o
   2   2   9       99.90      110.02      4.14 o
   4   2   9      126.59      101.73      4.28 o
   6   2   9       42.53       46.98      3.19 o
   8   2   9       53.23       47.32      3.43 o
  10   2   9        2.69        5.59      1.71 o
  12   2   9        7.90        9.94      2.15 o
  14   2   9        0.00        0.82      1.48 o
  16   2   9        0.36       -0.07      2.41 o
 -17   3   9       35.58       46.71      6.36 o
 -15   3   9      196.89      190.24     11.42 o
 -13   3   9       40.63       47.52      5.82 o
 -11   3   9      630.55      593.02     13.14 o
  -9   3   9       10.02       12.08      2.33 o
  -7   3   9      651.93      625.68     12.53 o
  -5   3   9      369.46      374.25     11.46 o
  -3   3   9      259.37      247.80      5.95 o
  -1   3   9      573.68      520.94      7.54 o
   1   3   9       94.82       80.10      3.53 o
   3   3   9      227.35      192.09      5.67 o
   5   3   9       21.02       17.26      2.30 o
   7   3   9       43.39       41.05      3.09 o
   9   3   9        6.89        9.78      1.90 o
  11   3   9       31.31       31.52      3.02 o
  13   3   9       23.48       23.64      4.37 o
 -16   4   9        3.23        7.19      3.50 o
 -14   4   9      100.77      119.65      9.05 o
 -12   4   9        0.33        1.04      2.12 o
 -10   4   9      276.15      255.70      8.18 o
  -8   4   9       30.26       34.53      3.19 o
  -6   4   9      435.98      393.71      7.57 o
  -4   4   9      139.13      120.46      4.25 o
  -2   4   9      293.06      289.54      6.55 o
   0   4   9        5.24        4.21      1.58 o
   2   4   9       32.91       40.46      2.96 o
   4   4   9       52.71       51.17      2.33 o
   6   4   9        2.49        0.77      1.04 o
   8   4   9       14.25       20.47      2.34 o
  10   4   9        0.01        0.00      1.30 o
  12   4   9        5.18        6.72      2.09 o
  14   4   9        1.07        1.64      2.07 o
 -17   5   9        1.84        1.69      4.29 o
 -15   5   9       12.59       10.02      3.56 o
 -13   5   9       39.79       43.21     10.47 o
 -11   5   9        5.62        4.69      2.76 o
  -9   5   9      133.19      127.94      5.91 o
  -7   5   9        0.06        3.15      1.39 o
  -5   5   9       72.32       65.12      3.23 o
  -3   5   9       19.92       17.13      1.87 o
  -1   5   9       12.67       12.94      2.12 o
   1   5   9      104.41       92.86      4.86 o
   3   5   9       37.30       48.73      3.05 o
   5   5   9       39.44       23.84      1.77 o
   7   5   9       33.11       43.60      3.13 o
   9   5   9        1.88        4.32      1.38 o
  11   5   9        9.24        9.64      2.57 o
  13   5   9        6.97       12.48      3.37 o
 -16   6   9        3.02        1.83      2.32 o
 -14   6   9       12.15       12.42      3.26 o
 -12   6   9        3.11        3.59      2.70 o
 -10   6   9       10.41        8.91      2.04 o
  -8   6   9        0.19        2.10      1.27 o
  -6   6   9        0.82        2.35      1.07 o
  -4   6   9       60.23       63.58      3.29 o
  -2   6   9       10.63       13.59      1.70 o
   0   6   9       47.06       52.28      3.83 o
   2   6   9       38.60       33.85      3.37 o
   4   6   9       18.68       22.20      1.95 o
   6   6   9        6.05        4.99      1.06 o
   8   6   9       52.68       59.84      3.81 o
  10   6   9       14.48       18.65      3.18 o
  12   6   9       67.14       69.36      6.11 o
 -15   7   9        7.33       11.10      2.24 o
 -13   7   9        1.92        0.92      2.30 o
 -11   7   9        3.80        8.10      1.87 o
  -9   7   9       77.22       70.83      3.97 o
  -7   7   9       62.39       56.42      3.46 o
  -5   7   9       80.81       70.35      3.44 o
  -3   7   9      368.37      336.34      7.36 o
  -1   7   9        0.08        1.80      1.38 o
   1   7   9      339.73      350.52      9.91 o
   3   7   9       14.48       18.57      2.23 o
   5   7   9       23.24       26.04      2.13 o
   7   7   9        8.42        5.63      1.32 o
   9   7   9       28.83       37.75      3.73 o
  11   7   9       11.45        8.79      2.44 o
  13   7   9       43.12       42.35      6.89 o
 -16   8   9        1.25        0.43      2.14 o
 -14   8   9       21.75       22.48      2.45 o
 -12   8   9        2.10        2.42      1.62 o
 -10   8   9      105.72      112.29      5.08 o
  -8   8   9        7.47       10.43      1.81 o
  -6   8   9      117.78      114.80      4.41 o
  -4   8   9       15.25       22.47      2.12 o
  -2   8   9       10.24       17.00      2.54 o
   0   8   9        2.03        2.33      1.52 o
   2   8   9       34.81       37.94      3.55 o
   4   8   9        4.61        6.51      1.89 o
   6   8   9       60.41       70.50      4.69 o
   8   8   9       11.39       12.97      1.78 o
  10   8   9       22.72       21.71      4.50 o
  12   8   9        6.22        8.06      3.24 o
 -15   9   9        7.34       11.85      2.41 o
 -13   9   9       56.11       63.67      4.70 o
 -11   9   9        8.35       15.47      2.25 o
  -9   9   9       48.14       54.48      3.83 o
  -7   9   9       23.81       25.22      2.54 o
  -5   9   9        3.96        4.20      1.53 o
  -3   9   9       39.82       38.74      3.46 o
  -1   9   9        0.01        1.42      1.82 o
   1   9   9        3.36        3.41      1.82 o
   3   9   9        0.41        4.97      1.86 o
   5   9   9        4.51        7.74      2.53 o
   7   9   9        6.30        8.39      1.63 o
   9   9   9        2.18        1.53      1.09 o
  11   9   9        8.77        8.84      3.44 o
 -12  10   9        6.53       12.13      2.79 o
 -10  10   9        3.87        9.62      2.73 o
  -8  10   9        3.47        7.72      2.63 o
  -6  10   9       33.99       34.63      4.04 o
  -4  10   9       27.86       26.10      2.95 o
  -2  10   9       32.59       38.58      3.58 o
   0  10   9        3.62        8.45      2.24 o
   2  10   9        1.28        6.64      2.20 o
   4  10   9        1.36        3.28      1.75 o
   6  10   9        1.05        1.89      1.49 o
   8  10   9        1.74        2.34      1.30 o
  10  10   9        0.60        0.74      2.01 o
 -11  11   9        0.03        3.49      2.42 o
  -9  11   9       30.03       27.04      3.73 o
  -7  11   9       40.64       50.05      4.90 o
  -5  11   9        0.67        7.15      2.50 o
  -3  11   9       23.18       27.72      3.79 o
  -1  11   9       25.93       39.72      3.70 o
   1  11   9       12.57       23.19      3.08 o
   3  11   9       20.87       33.20      3.57 o
   5  11   9       45.25       60.07      4.21 o
   7  11   9       18.94       24.56      2.88 o
   9  11   9        7.15        6.54      2.28 o
  -8  12   9        2.89        9.65      2.90 o
  -6  12   9        3.44        4.89      2.12 o
  -4  12   9       27.51       23.49      3.76 o
  -2  12   9        4.25        1.21      1.86 o
   0  12   9        4.15        3.44      2.13 o
   2  12   9        0.06        5.40      2.41 o
   4  12   9       27.51       31.89      3.71 o
   6  12   9       16.85       21.54      3.26 o
  -5  13   9       18.00       16.41      4.88 o
  -3  13   9        0.68        7.15      3.91 o
  -1  13   9       58.88       61.67      5.56 o
   1  13   9       19.76       20.72      5.61 o
   3  13   9       46.24       61.35      8.58 o
 -16   0  10       81.31       98.90     12.83 o
 -14   0  10       90.82       98.61     12.19 o
 -12   0  10       67.10       72.89     10.22 o
 -10   0  10       20.69       23.13      6.19 o
  -8   0  10        8.45       18.17      6.40 o
  -6   0  10      708.70      689.31     15.64 o
  -4   0  10        3.82        2.81      2.37 o
  -2   0  10      591.69      549.45     16.29 o
   0   0  10       35.86       50.66      7.43 o
   2   0  10       23.80       12.72      4.09 o
   4   0  10       29.65       34.98      3.80 o
   6   0  10       11.73       17.90      3.08 o
   8   0  10        3.13        3.68      2.41 o
  10   0  10        7.01       19.30      3.58 o
  12   0  10       61.90       67.45      6.61 o
 -15   1  10        1.52        3.87      3.03 o
 -13   1  10        8.62       13.89      5.28 o
 -11   1  10      101.39      104.94      8.34 o
  -9   1  10       39.30       34.52      4.82 o
  -7   1  10      183.38      173.16      6.86 o
  -5   1  10       19.82       14.98      1.69 o
  -3   1  10       60.70       51.99      3.72 o
  -1   1  10       52.94       56.74      4.14 o
   1   1  10        2.10        1.11      1.75 o
   3   1  10      155.77      153.94      6.50 o
   5   1  10        0.01        1.23      1.07 o
   7   1  10        8.29        7.40      1.99 o
   9   1  10        0.25        4.05      1.45 o
  11   1  10       35.71       38.79      4.86 o
  13   1  10        0.23        3.62      1.66 o
 -16   2  10       99.31       94.55      9.46 o
 -14   2  10       11.27       12.67      4.03 o
 -12   2  10      154.05      157.63     10.42 o
 -10   2  10       25.82       25.23      4.54 o
  -8   2  10       63.45       65.44      4.30 o
  -6   2  10       13.76       20.11      2.15 o
  -4   2  10        9.01        8.66      1.84 o
  -2   2  10       15.43       11.47      2.52 o
   0   2  10        0.85        1.37      1.75 o
   2   2  10       32.83       32.14      3.14 o
   4   2  10       44.09       36.40      3.54 o
   6   2  10        0.00        0.60      1.21 o
   8   2  10       68.88       61.15      3.96 o
  10   2  10        2.32        1.98      1.33 o
  12   2  10       26.54       21.66      2.80 o
  14   2  10        5.93        3.39      3.59 o
 -15   3  10        0.82        6.83      3.34 o
 -13   3  10       61.19       65.69      7.25 o
 -11   3  10        5.86        8.01      2.86 o
  -9   3  10       20.45       22.72      3.73 o
  -7   3  10        0.18        1.04      1.11 o
  -5   3  10       17.17       16.22      1.81 o
  -3   3  10        2.74        2.49      1.42 o
  -1   3  10        0.59        2.33      1.93 o
   1   3  10       54.61       42.70      4.49 o
   3   3  10       56.61       62.28      4.35 o
   5   3  10       99.13       93.24      5.52 o
   7   3  10       17.82       21.56      2.45 o
   9   3  10       42.32       39.85      3.36 o
  11   3  10        9.35        8.13      1.98 o
  13   3  10        1.54        3.02      1.86 o
 -14   4  10       36.31       36.29      5.52 o
 -12   4  10        1.74        1.96      2.40 o
 -10   4  10       17.49       12.45      2.14 o
  -8   4  10        1.98        3.51      1.24 o
  -6   4  10        0.06        2.43      1.22 o
  -4   4  10        8.51        9.64      1.59 o
  -2   4  10        3.49        3.76      1.21 o
   0   4  10        0.14        3.80      2.10 o
   2   4  10        5.12        5.29      2.53 o
   4   4  10       38.37       52.90      4.14 o
   6   4  10       26.47       25.92      3.23 o
   8   4  10       36.96       45.98      3.54 o
  10   4  10       41.00       43.62      4.63 o
  12   4  10        0.16        4.11      1.86 o
 -15   5  10        6.76        6.30      2.99 o
 -13   5  10       91.10       95.85     11.55 o
 -11   5  10        1.68        4.20      1.79 o
  -9   5  10      225.71      215.82      6.74 o
  -7   5  10       27.57       29.39      2.88 o
  -5   5  10      103.91      101.00      4.16 o
  -3   5  10        8.31       15.49      1.88 o
  -1   5  10       28.84       29.92      3.59 o
   1   5  10        0.10        5.57      1.83 o
   3   5  10       53.53       54.69      5.34 o
   5   5  10        2.99        5.60      1.96 o
   7   5  10       59.21       65.05      8.47 o
   9   5  10        3.18        7.81      2.18 o
  11   5  10       15.04       23.32      4.12 o
  13   5  10        1.26        1.87      2.11 o
 -14   6  10       36.97       40.03      5.63 o
 -12   6  10        1.50        4.84      1.87 o
 -10   6  10       79.52       83.17      4.40 o
  -8   6  10        0.09        1.96      1.70 o
  -6   6  10       38.70       43.01      4.28 o
  -4   6  10       24.66       25.11      2.29 o
  -2   6  10       14.10       14.69      2.28 o
   0   6  10      170.84      206.39      7.63 o
   2   6  10       35.08       31.42      3.43 o
   4   6  10      180.02      195.37      9.20 o
   6   6  10        4.16        8.26      2.18 o
   8   6  10       28.87       33.12      4.85 o
  10   6  10       22.76       30.88      3.55 o
  12   6  10        2.28        3.82      3.30 o
 -15   7  10        1.08       -0.41      2.88 o
 -13   7  10        9.05        9.07      3.34 o
 -11   7  10        0.00        2.23      1.86 o
  -9   7  10        7.93        9.10      1.72 o
  -7   7  10        0.03        0.97      1.31 o
  -5   7  10       43.55       43.79      2.91 o
  -3   7  10        4.08        6.13      1.50 o
  -1   7  10       75.80       86.26      5.08 o
   1   7  10        3.57        3.81      1.65 o
   3   7  10        3.13        4.41      1.56 o
   5   7  10        1.78        3.20      1.65 o
   7   7  10       42.14       38.02      9.36 o
   9   7  10        2.95        2.51      2.21 o
  11   7  10       54.65       47.83      7.15 o
 -14   8  10        6.34        3.76      2.62 o
 -12   8  10        0.85       -0.66      1.29 o
 -10   8  10        1.20        0.44      1.27 o
  -8   8  10        2.52        2.77      1.25 o
  -6   8  10        3.34        4.40      1.30 o
  -4   8  10        5.13       10.74      1.73 o
  -2   8  10       33.99       28.20      3.18 o
   0   8  10       20.78       15.28      2.56 o
   2   8  10       12.23       12.28      2.44 o
   4   8  10        1.08        2.25      1.67 o
   6   8  10        8.07        5.54      2.28 o
   8   8  10        0.53        3.94      2.41 o
  10   8  10       18.55       11.98      4.20 o
 -13   9  10       36.00       48.06      6.32 o
 -11   9  10       29.67       22.73      2.97 o
  -9   9  10       20.65       15.21      2.57 o
  -7   9  10       67.16       58.40      3.77 o
  -5   9  10        2.29        2.96      1.72 o
  -3   9  10       47.79       59.05      4.88 o
  -1   9  10       17.52       25.24      3.38 o
   1   9  10        0.12        2.43      1.72 o
   3   9  10        3.72        9.47      2.49 o
   5   9  10       48.79       53.34      3.86 o
   7   9  10        0.22        0.18      1.66 o
 -10  10  10        1.29        3.36      1.81 o
  -8  10  10       10.54        8.21      2.49 o
  -6  10  10        0.77        0.26      2.68 o
  -4  10  10       58.29       66.53     11.29 o
  -2  10  10        7.69       13.38      2.62 o
   0  10  10      274.69      290.29      9.81 o
   2  10  10        0.20        3.25      1.90 o
   4  10  10      212.02      250.67     14.50 o
   6  10  10        9.65        9.01      1.72 o
  -7  11  10        0.87        4.53      3.68 o
  -5  11  10        6.53        9.88      2.86 o
  -3  11  10        8.12        6.65      2.99 o
  -1  11  10        6.17        9.09      2.73 o
   1  11  10        0.12        0.50      1.65 o
   3  11  10        1.29        5.11      2.02 o
   5  11  10       10.14        8.00      2.22 o
  -4  12  10      109.88      106.15     10.62 o
  -2  12  10       17.09       23.01      5.75 o
   0  12  10      154.16      166.84     13.33 o
   2  12  10       42.27       48.56      7.78 o
   4  12  10      128.93      151.78      9.69 o
 -13   1  11       37.28       37.48      5.78 o
 -11   1  11      143.75      153.75     10.36 o
  -9   1  11       73.15       78.18      7.38 o
  -7   1  11       62.64       69.89      6.91 o
  -5   1  11       31.44       37.98      3.66 o
  -3   1  11        0.39        0.13      2.21 o
  -1   1  11        0.89        3.74      1.95 o
   1   1  11       26.52       36.64      5.43 o
   3   1  11        8.75        9.36      3.26 o
   5   1  11      122.78      142.25      9.46 o
   7   1  11       46.60       46.93      4.34 o
   9   1  11      193.33      197.77     10.34 o
  11   1  11       52.72       57.95      4.37 o
 -14   2  11        1.82        2.00      2.96 o
 -12   2  11        4.47        6.93     10.22 o
 -10   2  11       63.24       59.90      6.56 o
  -8   2  11       14.47       18.57      3.79 o
  -6   2  11        5.67        4.52      3.24 o
  -4   2  11       48.79       59.69      4.04 o
  -2   2  11       26.29       38.99      3.50 o
   0   2  11       59.22       74.76      7.18 o
   2   2  11        1.98        1.74      2.26 o
   4   2  11        0.19        0.37      1.91 o
   6   2  11       85.09       75.81      6.08 o
   8   2  11       69.69       76.51      6.60 o
  10   2  11       38.01       42.23      4.19 o
  12   2  11       81.31       81.16      5.77 o
 -13   3  11        1.38        3.53      6.59 o
 -11   3  11      198.59      196.76     11.68 o
  -9   3  11        8.66        9.71      4.96 o
  -7   3  11       61.24       61.43      5.89 o
  -5   3  11       44.74       42.30      3.39 o
  -3   3  11        0.94        4.42      1.61 o
  -1   3  11       12.66        8.07     10.01 o
   1   3  11        0.91        3.98      2.37 o
   3   3  11        0.25        3.64      2.55 o
   5   3  11        2.86        1.03      1.63 o
   7   3  11        0.56        0.67      1.54 o
   9   3  11        5.42        1.20      1.69 o
  11   3  11       16.16       16.32      2.59 o
 -12   4  11       18.82       16.52      4.16 o
 -10   4  11        0.00        0.20      1.31 o
  -8   4  11       67.48       61.83      4.51 o
  -6   4  11       55.02       51.71      5.36 o
  -4   4  11      168.30      193.30      7.03 o
  -2   4  11      118.67      122.89      7.89 o
   0   4  11      147.31      188.70     10.27 o
   2   4  11        9.03       14.40      3.57 o
   4   4  11       25.43       25.81      6.22 o
   6   4  11        0.91        2.40      1.44 o
   8   4  11        8.60       12.34      2.44 o
  10   4  11       15.91       22.72      3.99 o
 -13   5  11       37.63       38.44      5.58 o
 -11   5  11       20.03       14.99      4.10 o
  -9   5  11       80.61       76.24      4.21 o
  -7   5  11       14.27       17.60      2.29 o
  -5   5  11      115.05      112.78      5.39 o
  -3   5  11        1.50        7.79      1.86 o
  -1   5  11       70.75       57.13      6.97 o
   1   5  11       59.09       74.44      5.40 o
   3   5  11       16.50       19.08      3.85 o
   5   5  11       68.20       69.07      5.02 o
   7   5  11        1.44       -0.45      1.36 o
   9   5  11       13.17        7.90      2.31 o
 -12   6  11        0.23        1.48      2.19 o
 -10   6  11       28.19       29.88      2.79 o
  -8   6  11        0.02        4.85      2.50 o
  -6   6  11       46.40       44.66      3.04 o
  -4   6  11       15.15       23.68      2.77 o
  -2   6  11       56.55       70.72      6.17 o
   0   6  11       67.37       74.12      6.76 o
   2   6  11       34.12       50.07      4.58 o
   4   6  11       20.34       25.53      3.33 o
   6   6  11       15.06       17.52      2.83 o
   8   6  11        2.28        0.40      4.82 o
  10   6  11        6.90        5.78      3.52 o
 -13   7  11       15.68       16.15      4.56 o
 -11   7  11        6.96        9.36      1.87 o
  -9   7  11        5.20        9.74      1.93 o
  -7   7  11        6.26        1.89      1.52 o
  -5   7  11       23.09       32.83      2.69 o
  -3   7  11       20.70       19.48      3.66 o
  -1   7  11        5.28        3.55      1.95 o
   1   7  11        3.59        9.52      3.21 o
   3   7  11       88.59       83.86      7.66 o
   5   7  11        2.12        0.49      2.80 o
   7   7  11       70.63       60.93     11.90 o
   9   7  11        3.76       -2.84      2.84 o
 -12   8  11        0.08       -1.95      1.95 o
 -10   8  11       13.50       10.84      1.93 o
  -8   8  11       28.58       30.70      2.91 o
  -6   8  11       19.56       18.45      2.34 o
  -4   8  11       38.23       30.88      3.99 o
  -2   8  11       11.24       16.05      2.46 o
   0   8  11        3.20        4.46      2.68 o
   2   8  11      198.12      239.90     11.98 o
   4   8  11        0.01        3.48      1.78 o
   6   8  11      222.48      207.44     41.19 o
   8   8  11        2.33        4.18      3.12 o
 -11   9  11       27.66       22.16      4.76 o
  -9   9  11        8.73       12.76      2.94 o
  -7   9  11       16.72       12.14      2.38 o
  -5   9  11       11.29       17.32      2.65 o
  -3   9  11        7.42        6.90      1.89 o
  -1   9  11        2.68        0.42      1.69 o
   1   9  11       74.34       63.69      6.41 o
   3   9  11       12.05       12.47      3.62 o
   5   9  11       43.06       35.67      9.71 o
  -8  10  11       14.58       20.60      4.79 o
  -6  10  11       26.90       32.98      4.18 o
  -4  10  11       10.86       15.57      5.74 o
  -2  10  11       37.23       36.63      4.69 o
   0  10  11        2.70        5.57      2.06 o
   2  10  11       58.46       50.58      8.91 o
   4  10  11        0.23        1.52      1.73 o
  -5  11  11       56.72       62.61      8.19 o
  -3  11  11        5.11       16.01      4.78 o
  -1  11  11       91.88      102.40     10.39 o
   1  11  11       32.84       38.56      4.89 o
 -10   0  12        5.08        4.09      3.73 o
  -8   0  12       93.16      101.87     11.95 o
  -6   0  12       54.51       64.50      9.71 o
  -4   0  12      191.12      178.87     15.12 o
  -2   0  12        0.62        5.75      4.01 o
   0   0  12      147.61      140.42     13.21 o
   2   0  12      145.75      180.63     15.32 o
   4   0  12       11.78       15.81      6.02 o
   6   0  12      164.01      214.17     17.41 o
   8   0  12       21.52       24.49      6.69 o
 -11   1  12        0.11       -1.66      2.02 o
  -9   1  12        2.58        4.77      2.76 o
  -7   1  12        1.78       10.29      3.40 o
  -5   1  12        4.17       13.22      3.84 o
  -3   1  12       14.52       14.84      2.72 o
  -1   1  12        2.08        7.61      2.65 o
   1   1  12        2.04        2.24      2.68 o
   3   1  12        4.96        5.85      2.59 o
   5   1  12       18.46       25.33      4.66 o
   7   1  12        6.34        9.21      3.49 o
 -10   2  12       76.84       79.67      7.77 o
  -8   2  12       20.39       29.23      4.98 o
  -6   2  12       95.98      102.97      8.37 o
  -4   2  12       24.54       30.14      3.07 o
  -2   2  12        5.31       11.97      2.68 o
   0   2  12       26.23       30.48      4.90 o
   2   2  12       25.22       22.17      4.18 o
   4   2  12        9.50        5.82      2.61 o
   6   2  12       24.13       21.81      4.30 o
   8   2  12        2.26        1.83      3.62 o
 -11   3  12        2.82        9.75      3.53 o
  -9   3  12       42.95       42.89      5.76 o
  -7   3  12        0.22        4.43      2.91 o
  -5   3  12       48.63       61.45      4.26 o
  -3   3  12        6.06        4.86      1.96 o
  -1   3  12        3.78        3.57      3.05 o
   1   3  12        8.12        7.52      2.86 o
   3   3  12       29.35       25.18      4.39 o
   5   3  12      148.16      162.45     10.75 o
   7   3  12       35.53       41.35      5.94 o
   9   3  12      146.39      148.30     14.62 o
 -10   4  12        0.01        7.26      3.13 o
  -8   4  12        1.36        6.36      2.95 o
  -6   4  12        0.33        1.37      1.81 o
  -4   4  12       22.23       23.90      3.16 o
  -2   4  12       48.21       48.06      5.32 o
   0   4  12       69.33       72.12      6.68 o
   2   4  12      146.25      150.50     11.92 o
   4   4  12       63.08       64.56      6.76 o
   6   4  12      106.19      111.43      8.95 o
   8   4  12        6.24       13.17      5.06 o
  -9   5  12       10.15       18.36      5.69 o
  -7   5  12       17.25       21.20      3.06 o
  -5   5  12        6.95        7.99      2.07 o
  -3   5  12        5.47        5.97      2.50 o
  -1   5  12       24.52       35.51      4.79 o
   1   5  12       13.97       11.97      2.58 o
   3   5  12        1.15        4.12      5.65 o
   5   5  12        4.15        7.33      4.45 o
   7   5  12       12.67        5.07      3.10 o
 -10   6  12        0.07        1.69      2.27 o
  -8   6  12        0.29       -0.54      1.60 o
  -6   6  12        2.77        4.10      1.90 o
  -4   6  12       11.86       10.04      2.84 o
  -2   6  12       27.97       33.58      4.62 o
   0   6  12       20.41       16.86      3.59 o
   2   6  12       23.10       24.44      4.41 o
   4   6  12        0.08        1.82      2.20 o
   6   6  12        0.08       -0.44      2.71 o
  -9   7  12       35.55       33.93      3.84 o
  -7   7  12       14.30       19.85      2.96 o
  -5   7  12       12.25       10.57      2.12 o
  -3   7  12       70.80       88.32      7.14 o
  -1   7  12       10.84       16.13      3.56 o
   1   7  12       93.67      109.15      8.32 o
   3   7  12       15.13       26.92      4.85 o
  -8   8  12       73.63       70.75      5.28 o
  -6   8  12        8.11        8.95      2.27 o
  -4   8  12      100.58       96.10      7.27 o
  -2   8  12       15.03       14.28      3.32 o
   0   8  12       10.57       11.73      3.47 o
   2   8  12       35.99       27.42      6.88 o
  -5   9  12       62.29       57.62      8.78 o
  -3   9  12       10.74        7.11      4.61 o
  -1   9  12      127.39      127.32     13.61 o
  -7   1  13       75.29       73.25      7.66 o
  -5   1  13        2.02        5.08      2.59 o
  -3   1  13      118.21      131.51      8.58 o
  -1   1  13       93.47      106.23      8.63 o
   1   1  13       19.43       29.08     10.69 o
   3   1  13      185.07      209.22     12.24 o
  -6   2  13       32.31       31.90      8.60 o
  -4   2  13       11.28        9.67      2.14 o
  -2   2  13      137.59      169.79     15.05 o
   0   2  13       89.00      104.24      9.65 o
   2   2  13      170.48      200.71     11.98 o
   4   2  13       86.47       99.09     11.97 o
  -7   3  13       46.93       56.76      6.80 o
  -5   3  13        1.33        3.21      2.09 o
  -3   3  13      110.94      116.43      8.18 o
  -1   3  13       29.67       25.80      4.25 o
   1   3  13       55.62       69.09      6.98 o
   3   3  13       32.35       26.82      6.47 o
  -6   4  13        0.30        5.73      3.06 o
  -4   4  13       62.97       69.93      6.31 o
  -2   4  13        0.01        0.02      2.98 o
   0   4  13       81.00       82.30      7.36 o
   2   4  13        1.30        8.49      4.33 o
   4   4  13        7.85       11.26      4.94 o
  -5   5  13        0.39       -1.68      2.03 o
  -3   5  13       15.57       15.86      7.65 o
  -1   5  13       14.34       18.00      3.93 o
   1   5  13       18.36       23.15      5.70 o
   3   5  13        5.62        7.49      4.09 o
  -6   6  13       16.70       20.91      5.05 o
  -4   6  13       20.49       14.48      4.04 o
  -2   6  13       21.67       27.39      5.58 o
  -1   1  14       20.41       20.15      5.03 o
  -2   2  14        3.76        0.70      2.71 o
   0   2  14       26.64       27.63      5.81 o
  -3   3  14       14.36       14.10      4.63 o
 
